# Supplementary material for: Bis(2-amino-6-methyl­pyridinium) tetra­chloridocuprate(II)
Source: Acta Crystallogr Sect E Struct Rep Online. 2009 Nov 21;65(Pt 12):m1661–2. doi: 10.1107/S160053680904923X (PMC2971753; doi:10.1107/S160053680904923X)
Supplement: Supplementary file 1 [file e-65-m1661-sup1.cif]

##############################################################################
###                                                                        ###
###        Electronic paper (Acta Crystallographica Section E)             ###
###                                                                        ###
##############################################################################
#                                                                            #
# This CIF contains the data in a paper accepted for publication in Acta     #
# Crystallographica Section E. It conforms to the requirements of Notes      #
# for Authors for Section E, and has been peer reviewed under the auspices   #
# of the IUCr Commission on Journals.                                        #
#                                                                            #
# Full details of the Crystallographic Information File format               #
# are given in the paper "The Crystallographic Information File (CIF):       #
# a New Standard Archive File for Crystallography" by S. R. Hall, F. H.      #
# Allen and I. D. Brown [Acta Cryst. (1991), A47, 655-685].                  #
#                                                                            #
# The current version of the core CIF dictionary is obtainable from          #
# ftp://ftp.iucr.org/pub/cif_core.dic. The current version number is 2.4.    #
#                                                                            #
# Software is freely available for graphical display of the structure(s) in  #
# this CIF.  For information consult the CIF home page http://www.iucr.org/  #
# cif/home.html                                                              #
#                                                                            #
# This file may be used for bona fide research purposes within the           #
# scientific community so long as proper attribution is given to the journal # 
# article from which it was obtained.                                        #
#                                                                            #
##############################################################################
                                             
data_global
_audit_creation_method     'manual editing of form.cif'
_journal_data_validation_number     ?
_journal_date_recd_electronic     2009-10-08
_journal_date_accepted     2009-11-18
_journal_name_full     'Acta Crystallographica, Section E'
_journal_year     2009
_journal_volume     65
_journal_issue     12
_journal_page_first     m1661
_journal_page_last     m1662
_journal_paper_category     QM
_journal_coeditor_code     KP2235
_publ_contact_author_name     'Hai-Bin Wang'
_publ_contact_author_address
;
   College of Chemical Engineering and Materials Science
   Zhejiang University of Technology
   Hangzhou 310014
   People's Republic of China
;
_publ_contact_author_email     zgdwhb@sina.com
_publ_contact_author_fax     '++86-571-88320415'
_publ_contact_author_phone     '++86-571-88320415'
_publ_section_title
;
Bis(2-amino-6-methylpyridinium) tetrachloridocuprate(II)
;
loop_
    _publ_author_name
    _publ_author_address
'Jiang Gong'
;
   Department of Medicine
   Tibet Nationalities Institute
   Xianyang, Shaanxi 712082
   People's Republic of China
   Key Laboratory of Resource Biology and Biotechnology in Western China, 
   Ministry of Education, College of Life Science, Northwest University, 
   Xi'an 710069, People's Republic of China
;
 
  'Gang Chen'
;
   College of Pharmaceutical Sciences
   Zhejiang University of Technology
   Hangzhou 310014
   People's Republic of China 
;
'Shi-Feng Ni'
;
   Key Laboratory of Resource Biology and Biotechnology in Western China, 
   Ministry of Education, College of Life Science, Northwest University, 
   Xi'an 710069, People's Republic of China
;
 'Yong-Yao Zhang'
;
   College of Pharmaceutical Sciences
   Zhejiang University of Technology
   Hangzhou 310014
   People's Republic of China 
;

  'Hai-Bin Wang'
; 
   College of Chemical Engineering and Materials Science
   Zhejiang University of Technology
   Hangzhou 310014
   People's Republic of China 
;  

data_I
_audit_creation_method     shelxl-97
_chemical_name_systematic
;
Bis(2-amino-6-methylpyridinium) tetrachloridocuprate(II)
;
_chemical_name_common     ?
_chemical_formula_moiety     '2(C6 H9 N2 +), Cl4 Cu 2-'
_chemical_formula_sum     'C12 H18 Cl4 Cu N4'
_chemical_formula_iupac     '(C6 H9 N2)2 [Cu Cl4]'
_chemical_formula_weight     423.65
_chemical_melting_point     ?
_symmetry_cell_setting     triclinic
_symmetry_space_group_name_h-m     'P -1'
_symmetry_space_group_name_Hall     '-P 1'
loop_
    _symmetry_equiv_pos_as_xyz
    'x, y, z'
    '-x, -y, -z'
_cell_length_a     7.7466(17)
_cell_length_b     8.0372(18)
_cell_length_c     14.969(3)
_cell_angle_alpha     78.922(4)
_cell_angle_beta     82.154(4)
_cell_angle_gamma     89.911(4)
_cell_volume     905.8(3)
_cell_formula_units_z     2
_cell_measurement_reflns_used     2451
_cell_measurement_theta_min     2.2
_cell_measurement_theta_max     24.3
_cell_measurement_temperature     273(2)
_exptl_crystal_description     prism
_exptl_crystal_colour     blue
_exptl_crystal_size_max     0.35
_exptl_crystal_size_mid     0.34
_exptl_crystal_size_min     0.30
_exptl_crystal_density_diffrn     1.553
_exptl_crystal_density_meas     ?
_exptl_crystal_density_method     'not measured'
_exptl_crystal_f_000     430.0
_exptl_absorpt_coefficient_mu     1.793
_exptl_absorpt_correction_type     Multi-scan
_exptl_absorpt_process_details     '(SADABS; Bruker, 2000)'
_exptl_absorpt_correction_t_min     0.549
_exptl_absorpt_correction_t_max     0.578
_exptl_special_details
;
;
_diffrn_ambient_temperature     273(2)
_diffrn_radiation_type     mok\a
_diffrn_radiation_wavelength     0.71073
_diffrn_radiation_source     'fine-focus sealed tube'
_diffrn_radiation_monochromator     graphite
_diffrn_measurement_device_type
                                'Bruker SMART APEX area-detector diffractometer'
_diffrn_measurement_method     '\f and \w scan'
_diffrn_detector_area_resol_mean     ?
_diffrn_reflns_number     4783
_diffrn_reflns_av_r_equivalents     0.0125
_diffrn_reflns_av_sigmai/neti     0.0233
_diffrn_reflns_theta_min     2.58
_diffrn_reflns_theta_max     25.02
_diffrn_reflns_theta_full     25.02
_diffrn_measured_fraction_theta_max     0.986
_diffrn_measured_fraction_theta_full     0.986
_diffrn_reflns_limit_h_min     -7
_diffrn_reflns_limit_h_max     9
_diffrn_reflns_limit_k_min     -9
_diffrn_reflns_limit_k_max     9
_diffrn_reflns_limit_l_min     -12
_diffrn_reflns_limit_l_max     17
_diffrn_standards_number     0
_diffrn_standards_interval_count     ?
_diffrn_standards_interval_time     ?
_diffrn_standards_decay_%     ?
_refine_special_details
;
refinement of f^2^ against all reflections. the weighted r-factor wr and
goodness of fit s are based on f^2^, conventional r-factors r are based on f,
with f set to zero for negative f^2^. the threshold expression of f^2^ >
\s(f^2^) is used only for calculating r-factors(gt) <i>etc</i>. and is not
relevant to the choice of reflections for refinement. r-factors based on f^2^
are statistically about twice as large as those based on f, and r- factors
based on all data will be even larger.
;
_reflns_number_total     3161
_reflns_number_gt     2874
_reflns_threshold_expression     I>2sigma(I)
_refine_ls_structure_factor_coef     fsqd
_refine_ls_matrix_type     full
_refine_ls_r_factor_all     0.0371
_refine_ls_r_factor_gt     0.0342
_refine_ls_wr_factor_gt     0.0883
_refine_ls_wr_factor_ref     0.0904
_refine_ls_goodness_of_fit_ref     1.049
_refine_ls_restrained_s_all     1.049
_refine_ls_number_reflns     3161
_refine_ls_number_parameters     190
_refine_ls_number_restraints     0
_refine_ls_hydrogen_treatment     constr
_refine_ls_weighting_scheme     calc
_refine_ls_weighting_details
         'calc w=1/[\s^2^(Fo^2^)+(0.0481P)^2^+0.4060P] where P=(Fo^2^+2Fc^2^)/3'
_atom_sites_solution_hydrogens     geom
_atom_sites_solution_primary     direct
_atom_sites_solution_secondary     difmap
_refine_ls_shift/su_max     0.001
_refine_ls_shift/su_mean     0.000
_refine_diff_density_max     0.552
_refine_diff_density_min     -0.326
_refine_ls_extinction_method     none
_refine_ls_extinction_coef     ?
loop_
    _atom_type_symbol
    _atom_type_description
    _atom_type_scat_dispersion_real
    _atom_type_scat_dispersion_imag
    _atom_type_scat_source
    'c' 'c' 0.0033 0.0016
                         'international tables vol c tables 4.2.6.8 and 6.1.1.4'
    'h' 'h' 0.0000 0.0000
                         'international tables vol c tables 4.2.6.8 and 6.1.1.4'
    'n' 'n' 0.0061 0.0033
                         'international tables vol c tables 4.2.6.8 and 6.1.1.4'
    'o' 'o' 0.0106 0.0060
                         'international tables vol c tables 4.2.6.8 and 6.1.1.4'
    'cl' 'cl' 0.1484 0.1585
                         'international tables vol c tables 4.2.6.8 and 6.1.1.4'
    'cu' 'cu' 0.3201 1.2651
                         'international tables vol c tables 4.2.6.8 and 6.1.1.4'
    'bi' 'bi' -4.1077 10.2566
                         'international tables vol c tables 4.2.6.8 and 6.1.1.4'
_computing_data_collection     'SMART (Bruker, 2000)'
_computing_cell_refinement     'SAINT (Bruker, 2000)'
_computing_data_reduction     'SAINT (Bruker, 2000)'
_computing_structure_solution     'SHELXTL (Sheldrick, 2008)'
_computing_structure_refinement     'SHELXL97 (Sheldrick, 2008)'
_computing_molecular_graphics     'SHELXTL (Sheldrick, 2008)'
_computing_publication_material     'SHELXTL (Sheldrick, 2008)'
loop_
    _atom_site_type_symbol
    _atom_site_label
    _atom_site_fract_x
    _atom_site_fract_y
    _atom_site_fract_z
    _atom_site_u_iso_or_equiv
    _atom_site_adp_type
    _atom_site_calc_flag
    _atom_site_refinement_flags
    _atom_site_occupancy
    _atom_site_disorder_assembly
    _atom_site_disorder_group
    cu cu1 0.18139(4) 0.80739(4) 0.75385(2) 0.04615(13) uani d . 1 . .
    cl cl4 0.31507(11) 0.56448(9) 0.80270(5) 0.0630(2) uani d . 1 . .
    cl cl1 0.04761(10) 0.98881(10) 0.83451(6) 0.0677(2) uani d . 1 . .
    cl cl3 0.41383(10) 0.96162(10) 0.68092(7) 0.0757(3) uani d . 1 . .
    cl cl2 -0.04646(10) 0.69927(13) 0.70434(6) 0.0734(3) uani d . 1 . .
    n n4 0.4134(3) 0.7120(3) 0.97401(16) 0.0498(5) uani d . 1 . .
    h h4 0.3725 0.6715 0.9318 0.060 uiso calc r 1 . .
    c c8 0.6468(4) 0.8324(4) 1.0262(2) 0.0575(7) uani d . 1 . .
    h h8 0.7613 0.8733 1.0172 0.069 uiso calc r 1 . .
    c c1 0.2333(4) 0.4070(3) 0.56633(19) 0.0506(6) uani d . 1 . .
    n n2 0.1895(3) 0.5691(3) 0.54343(16) 0.0506(5) uani d . 1 . .
    h h2 0.1328 0.6149 0.5855 0.061 uiso calc r 1 . .
    c c11 0.3066(4) 0.7100(4) 1.0545(2) 0.0532(7) uani d . 1 . .
    c c9 0.5450(5) 0.8298(4) 1.1068(2) 0.0646(8) uani d . 1 . .
    h h9 0.5906 0.8679 1.1538 0.077 uiso calc r 1 . .
    c c10 0.3717(4) 0.7707(4) 1.1212(2) 0.0641(8) uani d . 1 . .
    h h10 0.3017 0.7733 1.1766 0.077 uiso calc r 1 . .
    c c5 0.2289(4) 0.6664(4) 0.4578(2) 0.0574(7) uani d . 1 . .
    n n1 0.1881(4) 0.3267(3) 0.65263(19) 0.0753(8) uani d . 1 . .
    h h1a 0.1321 0.3790 0.6922 0.090 uiso calc r 1 . .
    h h1b 0.2148 0.2224 0.6690 0.090 uiso calc r 1 . .
    c c2 0.3220(4) 0.3304(4) 0.4975(2) 0.0610(8) uani d . 1 . .
    h h2a 0.3539 0.2177 0.5104 0.073 uiso calc r 1 . .
    c c3 0.3598(4) 0.4236(5) 0.4123(2) 0.0720(10) uani d . 1 . .
    h h3 0.4166 0.3735 0.3658 0.086 uiso calc r 1 . .
    c c12 0.1255(4) 0.6423(5) 1.0599(3) 0.0741(9) uani d . 1 . .
    h h12a 0.1120 0.6067 1.0035 0.111 uiso calc r 1 . .
    h h12b 0.0440 0.7294 1.0696 0.111 uiso calc r 1 . .
    h h12c 0.1038 0.5474 1.1102 0.111 uiso calc r 1 . .
    n n3 0.6670(4) 0.7728(4) 0.8737(2) 0.0784(8) uani d . 1 . .
    h h3a 0.6183 0.7342 0.8333 0.094 uiso calc r 1 . .
    h h3b 0.7728 0.8112 0.8607 0.094 uiso calc r 1 . .
    c c4 0.3162(4) 0.5927(5) 0.3920(2) 0.0704(9) uani d . 1 . .
    h h4a 0.3471 0.6554 0.3329 0.084 uiso calc r 1 . .
    c c6 0.1734(5) 0.8456(4) 0.4464(3) 0.0841(11) uani d . 1 . .
    h h6a 0.1139 0.8658 0.5037 0.126 uiso calc r 1 . .
    h h6b 0.0965 0.8668 0.4005 0.126 uiso calc r 1 . .
    h h6c 0.2741 0.9200 0.4274 0.126 uiso calc r 1 . .
    c c7 0.5786(3) 0.7731(3) 0.9564(2) 0.0513(6) uani d . 1 . .
loop_
    _atom_site_aniso_label
    _atom_site_aniso_u_11
    _atom_site_aniso_u_22
    _atom_site_aniso_u_33
    _atom_site_aniso_u_12
    _atom_site_aniso_u_13
    _atom_site_aniso_u_23
    cu1 0.04167(19) 0.0479(2) 0.0488(2) 0.00113(13) 0.00015(14) -0.01383(14)
    cl4 0.0799(5) 0.0468(4) 0.0649(5) 0.0114(3) -0.0143(4) -0.0143(3)
    cl1 0.0553(4) 0.0672(5) 0.0843(6) -0.0018(3) 0.0113(4) -0.0387(4)
    cl3 0.0564(4) 0.0628(5) 0.0938(6) -0.0028(3) 0.0196(4) -0.0012(4)
    cl2 0.0468(4) 0.1114(7) 0.0754(5) -0.0016(4) -0.0041(4) -0.0547(5)
    n4 0.0454(12) 0.0522(13) 0.0532(13) 0.0017(10) -0.0052(10) -0.0151(10)
    c8 0.0479(15) 0.0499(15) 0.075(2) 0.0064(12) -0.0217(15) -0.0052(14)
    c1 0.0541(15) 0.0491(15) 0.0523(16) -0.0018(12) -0.0095(12) -0.0177(12)
    n2 0.0494(13) 0.0517(13) 0.0511(13) -0.0010(10) 0.0017(10) -0.0171(10)
    c11 0.0483(15) 0.0512(15) 0.0540(16) 0.0060(12) -0.0003(13) 0.0003(13)
    c9 0.078(2) 0.0630(19) 0.0567(18) 0.0104(16) -0.0305(17) -0.0069(15)
    c10 0.071(2) 0.074(2) 0.0435(15) 0.0107(16) -0.0065(14) -0.0028(14)
    c5 0.0474(15) 0.0672(18) 0.0556(17) -0.0057(13) -0.0081(13) -0.0059(14)
    n1 0.106(2) 0.0559(15) 0.0605(17) 0.0022(14) -0.0031(15) -0.0076(13)
    c2 0.0581(17) 0.0664(18) 0.071(2) 0.0108(14) -0.0178(15) -0.0373(16)
    c3 0.0570(18) 0.110(3) 0.060(2) 0.0061(18) -0.0058(15) -0.045(2)
    c12 0.0543(18) 0.081(2) 0.079(2) -0.0058(16) 0.0037(16) -0.0056(18)
    n3 0.0528(15) 0.102(2) 0.082(2) -0.0050(14) 0.0126(14) -0.0362(17)
    c4 0.0624(19) 0.100(3) 0.0455(17) -0.0032(18) -0.0046(14) -0.0077(17)
    c6 0.078(2) 0.065(2) 0.097(3) -0.0018(18) -0.004(2) 0.007(2)
    c7 0.0410(14) 0.0475(14) 0.0647(18) 0.0082(11) -0.0025(13) -0.0124(13)
_geom_special_details
;
all e.s.d.'s (except the e.s.d. in the dihedral angle between two l.s. planes)
are estimated using the full covariance matrix. the cell e.s.d.'s are taken
into account individually in the estimation of e.s.d.'s in distances, angles
and torsion angles; correlations between e.s.d.'s in cell parameters are only
used when they are defined by crystal symmetry. an approximate (isotropic)
treatment of cell e.s.d.'s is used for estimating e.s.d.'s involving l.s.
planes.
;
loop_
    _geom_bond_atom_site_label_1
    _geom_bond_atom_site_label_2
    _geom_bond_site_symmetry_2
    _geom_bond_distance
    _geom_bond_publ_flag
    Cu1 Cl3 . 2.2183(9) yes
    Cu1 Cl1 . 2.2333(8) yes
    Cu1 Cl2 . 2.2426(9) yes
    Cu1 Cl4 . 2.2517(9) yes
    N4 C7 . 1.345(4) yes
    N4 C11 . 1.362(4) yes
    n4 h4 . 0.8600 ?
    c8 c9 . 1.345(5) ?
    c8 c7 . 1.394(4) ?
    c8 h8 . 0.9300 ?
    C1 N1 . 1.328(4) yes
    C1 N2 . 1.337(4) yes
    c1 c2 . 1.401(4) ?
    N2 C5 . 1.363(4) yes
    n2 h2 . 0.8600 ?
    c11 c10 . 1.348(4) ?
    c11 c12 . 1.492(4) ?
    c9 c10 . 1.399(5) ?
    c9 h9 . 0.9300 ?
    c10 h10 . 0.9300 ?
    c5 c4 . 1.348(5) ?
    c5 c6 . 1.488(5) ?
    n1 h1a . 0.8600 ?
    n1 h1b . 0.8600 ?
    c2 c3 . 1.343(5) ?
    c2 h2a . 0.9300 ?
    c3 c4 . 1.386(5) ?
    c3 h3 . 0.9300 ?
    c12 h12a . 0.9600 ?
    c12 h12b . 0.9600 ?
    c12 h12c . 0.9600 ?
    N3 C7 . 1.330(4) yes
    n3 h3a . 0.8600 ?
    n3 h3b . 0.8600 ?
    c4 h4a . 0.9300 ?
    c6 h6a . 0.9600 ?
    c6 h6b . 0.9600 ?
    c6 h6c . 0.9600 ?
loop_
    _geom_angle_atom_site_label_1
    _geom_angle_atom_site_label_2
    _geom_angle_atom_site_label_3
    _geom_angle_site_symmetry_1
    _geom_angle_site_symmetry_3
    _geom_angle
    _geom_angle_publ_flag
    cl3 cu1 cl1 . . 100.96(4) ?
    cl3 cu1 cl2 . . 132.57(4) ?
    cl1 cu1 cl2 . . 100.71(3) ?
    cl3 cu1 cl4 . . 98.61(4) ?
    cl1 cu1 cl4 . . 129.70(4) ?
    cl2 cu1 cl4 . . 99.05(4) ?
    c7 n4 c11 . . 124.2(3) ?
    c7 n4 h4 . . 117.9 ?
    c11 n4 h4 . . 117.9 ?
    c9 c8 c7 . . 119.2(3) ?
    c9 c8 h8 . . 120.4 ?
    c7 c8 h8 . . 120.4 ?
    n1 c1 n2 . . 118.3(3) ?
    n1 c1 c2 . . 123.6(3) ?
    n2 c1 c2 . . 118.1(3) ?
    c1 n2 c5 . . 124.3(2) ?
    c1 n2 h2 . . 117.8 ?
    c5 n2 h2 . . 117.8 ?
    c10 c11 n4 . . 117.9(3) ?
    c10 c11 c12 . . 125.8(3) ?
    n4 c11 c12 . . 116.4(3) ?
    c8 c9 c10 . . 121.2(3) ?
    c8 c9 h9 . . 119.4 ?
    c10 c9 h9 . . 119.4 ?
    c11 c10 c9 . . 119.7(3) ?
    c11 c10 h10 . . 120.2 ?
    c9 c10 h10 . . 120.2 ?
    c4 c5 n2 . . 117.3(3) ?
    c4 c5 c6 . . 126.2(3) ?
    n2 c5 c6 . . 116.4(3) ?
    c1 n1 h1a . . 120.0 ?
    c1 n1 h1b . . 120.0 ?
    h1a n1 h1b . . 120.0 ?
    c3 c2 c1 . . 118.4(3) ?
    c3 c2 h2a . . 120.8 ?
    c1 c2 h2a . . 120.8 ?
    c2 c3 c4 . . 121.6(3) ?
    c2 c3 h3 . . 119.2 ?
    c4 c3 h3 . . 119.2 ?
    c11 c12 h12a . . 109.5 ?
    c11 c12 h12b . . 109.5 ?
    h12a c12 h12b . . 109.5 ?
    c11 c12 h12c . . 109.5 ?
    h12a c12 h12c . . 109.5 ?
    h12b c12 h12c . . 109.5 ?
    c7 n3 h3a . . 120.0 ?
    c7 n3 h3b . . 120.0 ?
    h3a n3 h3b . . 120.0 ?
    c5 c4 c3 . . 120.1(3) ?
    c5 c4 h4a . . 119.9 ?
    c3 c4 h4a . . 119.9 ?
    c5 c6 h6a . . 109.5 ?
    c5 c6 h6b . . 109.5 ?
    h6a c6 h6b . . 109.5 ?
    c5 c6 h6c . . 109.5 ?
    h6a c6 h6c . . 109.5 ?
    h6b c6 h6c . . 109.5 ?
    n3 c7 n4 . . 118.2(3) ?
    n3 c7 c8 . . 124.0(3) ?
    n4 c7 c8 . . 117.8(3) ?
loop_
    _geom_torsion_atom_site_label_1
    _geom_torsion_atom_site_label_2
    _geom_torsion_atom_site_label_3
    _geom_torsion_atom_site_label_4
    _geom_torsion_site_symmetry_1
    _geom_torsion_site_symmetry_2
    _geom_torsion_site_symmetry_3
    _geom_torsion_site_symmetry_4
    _geom_torsion
    _geom_torsion_publ_flag
    n1 c1 n2 c5 . . . . 179.5(3) ?
    c2 c1 n2 c5 . . . . -1.6(4) ?
    c7 n4 c11 c10 . . . . -1.1(4) ?
    c7 n4 c11 c12 . . . . 178.0(3) ?
    c7 c8 c9 c10 . . . . -0.8(4) ?
    n4 c11 c10 c9 . . . . -1.3(4) ?
    c12 c11 c10 c9 . . . . 179.8(3) ?
    c8 c9 c10 c11 . . . . 2.2(5) ?
    c1 n2 c5 c4 . . . . 0.8(4) ?
    c1 n2 c5 c6 . . . . -178.3(3) ?
    n1 c1 c2 c3 . . . . 179.5(3) ?
    n2 c1 c2 c3 . . . . 0.5(4) ?
    c1 c2 c3 c4 . . . . 1.2(5) ?
    n2 c5 c4 c3 . . . . 1.0(5) ?
    c6 c5 c4 c3 . . . . -180.0(3) ?
    c2 c3 c4 c5 . . . . -2.1(5) ?
    c11 n4 c7 n3 . . . . -177.7(3) ?
    c11 n4 c7 c8 . . . . 2.5(4) ?
    c9 c8 c7 n3 . . . . 178.8(3) ?
    c9 c8 c7 n4 . . . . -1.4(4) ?
loop_
    _geom_hbond_atom_site_label_D
    _geom_hbond_atom_site_label_H
    _geom_hbond_atom_site_label_A
    _geom_hbond_site_symmetry_A
    _geom_hbond_distance_DH
    _geom_hbond_distance_HA
    _geom_hbond_distance_DA
    _geom_hbond_angle_DHA
    _geom_hbond_publ_flag
    N1 H1A Cl4 1_555 0.86 2.93 3.453(4) 121.4 yes
    N1 H1A Cl2 1_555 0.86 2.95 3.655(4) 141.1 yes
    N1 H1B Cl3 1_545 0.86 2.60 3.399(4) 156.6 yes
    N1 H1B Cl1 1_545 0.86 2.95 3.511(4) 125.0 yes
    N3 H3B Cl1 1_655 0.86 2.51 3.347(4) 165.5 yes
    N3 H3B Cl2 1_655 0.86 2.86 3.277(4) 112.0 yes
    N2 H2 Cl2 1_555 0.86 2.31 3.162(4) 171.0 yes
    N3 H3A Cl4 1_555 0.86 2.85 3.585(4) 144.3 yes
    N4 H4 Cl4 1_555 0.86 2.36 3.204(4) 169.3 yes
    C6 H6C Cl3 2_676 0.96 2.78 3.670(4) 154.7 yes
    C12 H12B Cl1 2_577 0.96 2.94 3.781(4) 146.5 yes
