# Supplementary material for: Bis(2-amino-6-methyl­pyridinium) tetra­chloridocuprate(II)
Source: Acta Crystallogr Sect E Struct Rep Online. 2009 Nov 21;65(Pt 12):m1661–2. doi: 10.1107/S160053680904923X (PMC2971753; doi:10.1107/S160053680904923X)
Supplement: Supplementary file 2 [file e-65-m1661-Isup2.hkl]

#
# h,k,l, Fc-squared, Fo-squared, sigma(Fo-squared) and status flag
#
data_I
_shelx_title ' 02284m in P-1'
_shelx_refln_list_code          4
_shelx_F_calc_maximum      140.59
_exptl_crystal_F_000       906.00
_reflns_d_resolution_high  0.8404
 
loop_
 _symmetry_equiv_pos_as_xyz
 'x, y, z'
 '-x, -y, -z'
 
_cell_length_a     7.7466
_cell_length_b     8.0372
_cell_length_c    14.9686
_cell_angle_alpha  78.922
_cell_angle_beta   82.154
_cell_angle_gamma  89.911
 
_shelx_F_squared_multiplier     1.000
 
loop_
 _refln_index_h
 _refln_index_k
 _refln_index_l
 _refln_F_squared_calc
 _refln_F_squared_meas
 _refln_F_squared_sigma
 _refln_observed_status
   1   0   0        1.64        0.29      0.28 o
   2   0   0     1901.51     1985.22     25.67 o
   3   0   0      223.85      314.85      5.80 o
   4   0   0      480.95      499.45      6.68 o
   5   0   0     1230.60     1359.70     16.93 o
   6   0   0      242.88      237.89      5.93 o
   7   0   0       18.77       13.70      2.72 o
   8   0   0      611.50      603.27     17.62 o
   9   0   0       56.73       55.39      5.36 o
  -9   1   0       13.47        9.47      2.97 o
  -8   1   0       67.89       63.04      5.31 o
  -7   1   0       16.53       22.02      3.26 o
  -6   1   0       75.81       74.26      3.18 o
  -5   1   0     2418.75     2490.27     27.13 o
  -4   1   0     1466.41     1508.76     16.88 o
  -3   1   0        7.58       10.85      1.15 o
  -2   1   0      563.34      601.71      6.96 o
  -1   1   0     2331.58     2452.44     44.99 o
   0   1   0       30.90       17.59      0.99 o
   1   1   0     3703.94     3743.38     46.48 o
   2   1   0     7695.95     7393.23     79.78 o
   3   1   0     1674.22     1653.26     17.94 o
   4   1   0     2256.38     2287.88     24.71 o
   5   1   0        0.39        2.13      1.11 o
   6   1   0       88.77       79.02      3.22 o
   7   1   0       71.86       71.72      3.37 o
   8   1   0        0.98        0.33      2.19 o
   9   1   0      231.31      233.19     10.34 o
  -8   2   0        0.78        3.05      1.82 o
  -7   2   0       27.63       27.75      3.61 o
  -6   2   0     1178.59     1200.58     26.83 o
  -5   2   0      306.90      294.55      4.88 o
  -4   2   0     1020.53     1041.95     12.30 o
  -3   2   0      502.56      509.76      6.52 o
  -2   2   0      341.94      416.03      5.31 o
  -1   2   0      228.80      238.02      6.12 o
   0   2   0     2521.10     2514.78     32.54 o
   1   2   0       36.96       34.61      1.34 o
   2   2   0     4758.29     4507.98     56.67 o
   3   2   0     1184.82     1080.37     12.42 o
   4   2   0      340.25      334.98      5.17 o
   5   2   0      121.46      124.01      2.96 o
   6   2   0        6.98       10.13      1.45 o
   7   2   0      142.18      155.25      5.07 o
   8   2   0      153.69      164.77      8.29 o
  -8   3   0        0.68        2.83      2.05 o
  -7   3   0        3.39        2.90      1.96 o
  -6   3   0      352.23      372.24     12.07 o
  -5   3   0      296.54      296.20      6.36 o
  -4   3   0      186.12      189.75      3.55 o
  -3   3   0      520.64      546.19      7.16 o
  -2   3   0     3907.65     3870.63     49.01 o
  -1   3   0        0.85        1.37      0.76 o
   0   3   0      163.89      194.69      4.06 o
   1   3   0     1013.16     1129.04     16.25 o
   2   3   0      788.37      763.92      8.50 o
   3   3   0     3116.77     3082.75     25.74 o
   4   3   0      932.99      963.57     12.99 o
   5   3   0        0.31        7.32      2.99 o
   6   3   0      749.64      751.26     13.17 o
   7   3   0       17.09       14.88      2.93 o
   8   3   0       29.48       35.60      3.87 o
  -8   4   0       10.60       13.32      3.14 o
  -7   4   0      556.60      586.90     17.71 o
  -6   4   0        3.65        2.51      1.98 o
  -5   4   0       77.33       80.33      3.12 o
  -4   4   0       20.98       25.39      1.31 o
  -3   4   0      102.48      103.74      3.26 o
  -2   4   0     4515.09     4907.22     61.96 o
  -1   4   0     1294.22     1250.70     26.05 o
   0   4   0      428.39      375.29     10.21 o
   1   4   0     1191.07     1143.56     17.05 o
   2   4   0      416.53      413.26      5.65 o
   3   4   0     1342.60     1390.96     24.69 o
   4   4   0        8.75        5.20      1.05 o
   5   4   0      536.81      530.86     10.32 o
   6   4   0      174.65      162.51      5.20 o
   7   4   0      389.51      379.71     13.51 o
   8   4   0       64.94       71.52      5.60 o
  -7   5   0       25.46       22.20      3.71 o
  -6   5   0      141.91      152.99      7.73 o
  -5   5   0      125.18      126.48      9.43 o
  -4   5   0      237.19      220.40      5.55 o
  -3   5   0      557.55      521.94      9.46 o
  -2   5   0       54.55       57.51      2.42 o
  -1   5   0       97.79       96.01      4.77 o
   0   5   0     2082.73     2115.17     42.73 o
   1   5   0      353.77      370.33     22.65 o
   2   5   0     1469.10     1281.62     40.64 o
   3   5   0       25.52       23.93      1.30 o
   4   5   0        1.12        9.17      4.43 o
   5   5   0      256.08      270.66      7.10 o
   6   5   0       89.70       92.28      7.05 o
   7   5   0        0.86        3.14      1.98 o
  -7   6   0       46.81       55.22      5.10 o
  -6   6   0       51.62       56.17      4.91 o
  -5   6   0       63.97       58.74      4.67 o
  -4   6   0      207.77      227.17      6.08 o
  -3   6   0      455.26      414.45     16.46 o
  -2   6   0      159.69      144.46      4.17 o
  -1   6   0       41.69       44.93      3.64 o
   0   6   0      240.53      215.41      8.27 o
   1   6   0      719.58      739.94     17.51 o
   2   6   0      436.17      414.51      6.41 o
   3   6   0        6.89        5.77      0.95 o
   4   6   0      120.99      118.80      4.89 o
   5   6   0       72.05       72.26      3.77 o
   6   6   0      122.51      134.76      5.66 o
  -6   7   0       13.49       18.57      3.23 o
  -5   7   0       50.15       49.32      4.30 o
  -4   7   0      221.57      193.73      8.52 o
  -3   7   0      258.34      264.96     10.18 o
  -2   7   0        3.63        2.39      1.60 o
  -1   7   0      234.87      210.28      8.76 o
   0   7   0       84.69       68.33      4.89 o
   1   7   0      250.48      255.68     10.18 o
   2   7   0       69.48       68.07      3.64 o
   3   7   0      215.72      202.22      4.49 o
   4   7   0       64.77       59.07      2.89 o
   5   7   0       24.36       27.25      5.01 o
  -4   8   0        2.08        5.24      2.19 o
  -3   8   0        0.60       -1.09      1.42 o
  -2   8   0      354.17      319.57     12.02 o
  -1   8   0        0.05        0.17      1.47 o
   0   8   0      372.50      352.22     13.04 o
   2   8   0       37.70       37.66      2.31 o
   3   8   0      133.05      130.03      3.74 o
   4   8   0        3.40        6.08      2.28 o
  -2   9   0        0.97        1.61      1.70 o
  -1   9   0       69.65       73.05      6.04 o
   0   9   0       12.40       12.73      3.12 o
   1   9   0       13.66       15.06      1.89 o
   2   9   0       24.95       20.93      2.14 o
  -1  -9   1       46.14       51.68      5.58 o
   0  -9   1       30.83       30.02      2.43 o
   2  -9   1       31.81       29.86      4.14 o
  -4  -8   1       59.54       60.70      3.80 o
  -3  -8   1       12.15       16.35      2.29 o
  -2  -8   1       44.84       41.56      2.45 o
  -1  -8   1      224.73      226.33      7.99 o
   1  -8   1      152.73      158.16      8.22 o
   2  -8   1       25.57       30.90      3.88 o
   3  -8   1       50.51       53.92      4.73 o
   4  -8   1       29.30       24.09      3.45 o
  -5  -7   1        5.62        7.49      3.78 o
  -4  -7   1       43.45       46.67      3.17 o
  -3  -7   1        1.72        0.81      0.70 o
  -2  -7   1       85.71       72.16      2.95 o
  -1  -7   1        0.73        1.51      0.84 o
   0  -7   1      495.95      487.48     15.12 o
   1  -7   1        4.84        2.77      1.61 o
   2  -7   1      215.83      210.28      8.79 o
   3  -7   1       20.07       18.11      2.93 o
   4  -7   1       35.65       41.98      2.76 o
   5  -7   1       40.51       50.14      4.37 o
   6  -7   1        1.86        3.24      1.89 o
  -6  -6   1        2.54        2.60      1.25 o
  -5  -6   1      131.82      150.00      5.50 o
  -4  -6   1       13.65       15.20      1.94 o
  -3  -6   1      612.46      603.41      8.54 o
  -2  -6   1        3.19        2.75      0.75 o
  -1  -6   1       47.15       44.67      2.15 o
   0  -6   1      290.64      294.25     10.21 o
   1  -6   1      297.67      273.45      9.56 o
   2  -6   1        4.06        2.64      1.39 o
   3  -6   1       83.33       84.07      3.42 o
   4  -6   1      161.20      147.02      4.74 o
   5  -6   1      241.99      270.18     10.13 o
   6  -6   1       36.72       50.74      4.70 o
   7  -6   1        6.52        9.57      2.69 o
  -7  -5   1      113.31      110.42      7.06 o
  -6  -5   1      136.99      153.55      5.45 o
  -5  -5   1       13.78       13.72      1.86 o
  -4  -5   1       92.04       91.65      6.01 o
  -3  -5   1       34.49       36.39      1.60 o
  -2  -5   1      187.86      187.44      3.68 o
   0  -5   1      851.89      877.09     20.52 o
   1  -5   1      490.19      508.17     13.63 o
   2  -5   1      990.77     1047.22     23.45 o
   3  -5   1      427.92      418.73      8.15 o
   4  -5   1      234.41      222.02      4.47 o
   5  -5   1        4.37        5.50      2.03 o
   6  -5   1       59.67       62.81      4.98 o
   7  -5   1      175.29      185.34      9.10 o
  -8  -4   1        0.70        3.33      1.91 o
  -7  -4   1       17.35       17.60      3.16 o
  -6  -4   1      566.78      556.31     11.17 o
  -5  -4   1       85.25       81.67      3.44 o
  -4  -4   1       96.43       81.58      7.02 o
  -3  -4   1      665.65      747.91     12.71 o
  -2  -4   1     1525.02     1462.65     15.33 o
  -1  -4   1        3.07        2.72      1.14 o
   0  -4   1        7.91        3.66      1.13 o
   1  -4   1      172.97      193.32      6.56 o
   2  -4   1     2209.21     2133.89     41.64 o
   3  -4   1      904.03      897.54     19.70 o
   4  -4   1       12.87        9.36      0.91 o
   5  -4   1       18.23       13.53      2.46 o
   6  -4   1      345.23      330.75     11.53 o
   7  -4   1       15.14       17.36      3.28 o
   8  -4   1       45.13       49.17      4.86 o
  -8  -3   1        0.89        2.39      1.63 o
  -7  -3   1      290.12      281.74     10.77 o
  -6  -3   1       18.66       21.51      1.93 o
  -5  -3   1      521.34      510.58      7.62 o
  -4  -3   1      134.17      115.05      2.78 o
  -3  -3   1       50.34       35.03      1.38 o
  -2  -3   1     1375.70     1440.38     14.71 o
  -1  -3   1      205.84      170.96      2.81 o
   0  -3   1      212.27      194.84      5.91 o
   1  -3   1      696.85      628.05     14.00 o
   2  -3   1      174.30      161.77      5.22 o
   3  -3   1     1613.54     1704.31     23.23 o
   4  -3   1        3.18        3.78      1.68 o
   5  -3   1        1.75        1.97      0.80 o
   6  -3   1       44.06       43.48      4.11 o
   7  -3   1       56.81       55.95      4.73 o
   8  -3   1       28.75       35.21      4.49 o
  -8  -2   1      106.91      107.37      6.30 o
  -7  -2   1        1.08        0.21      0.92 o
  -6  -2   1       30.94       28.36      1.57 o
  -5  -2   1      136.20      138.24      3.22 o
  -4  -2   1     1259.06     1207.93     14.22 o
  -3  -2   1     8260.35     8092.61     82.44 o
  -2  -2   1     1223.84     1320.35     14.52 o
  -1  -2   1       90.44       79.04      2.95 o
   0  -2   1      195.38      188.63      5.15 o
   1  -2   1    13379.82    12623.74    236.62 o
   2  -2   1     5692.33     5939.79     76.02 o
   3  -2   1      193.19      191.67      3.76 o
   4  -2   1     3425.53     3585.17     37.62 o
   5  -2   1     1071.71     1057.96     15.41 o
   6  -2   1       77.57       85.99      4.01 o
   7  -2   1       20.37       16.27      2.98 o
   8  -2   1        0.94        1.08      1.73 o
   9  -2   1        0.19       -1.63      1.93 o
  -8  -1   1      463.24      461.20     14.60 o
  -7  -1   1      274.44      266.63     11.13 o
  -6  -1   1        3.49        2.69      0.96 o
  -5  -1   1       90.12       93.53      2.75 o
  -4  -1   1     1031.37     1037.89     12.33 o
  -3  -1   1     1491.47     1429.32     15.81 o
  -2  -1   1      561.38      478.61      5.90 o
  -1  -1   1     1279.46     1379.83     36.12 o
   0  -1   1    11758.50    10039.33    154.95 o
   1  -1   1     2834.46     3208.69     58.58 o
   2  -1   1        1.47        0.73      0.21 o
   3  -1   1     1086.04     1188.25     16.17 o
   4  -1   1      392.07      408.84     12.81 o
   5  -1   1     1577.70     1609.14     18.30 o
   6  -1   1     1091.20     1121.95     17.58 o
   7  -1   1       55.48       44.05      4.18 o
   8  -1   1      128.52      124.61      7.28 o
   9  -1   1       75.49       80.85      6.28 o
  -9   0   1      105.79      116.45      7.46 o
  -8   0   1       48.21       44.92      4.80 o
  -7   0   1       93.27       91.57      5.57 o
  -6   0   1       53.87       50.48      2.58 o
  -5   0   1        6.11       12.07      3.33 o
  -4   0   1     1452.99     1290.96     14.75 o
  -3   0   1      880.45      906.80     11.93 o
  -2   0   1      262.83      331.28      4.27 o
  -1   0   1     9640.31     8498.60    110.93 o
   1   0   1     2086.30     2393.82     43.30 o
   2   0   1     3678.59     3465.75     85.73 o
   3   0   1      377.86      393.20      5.11 o
   4   0   1     3858.40     4008.76     41.66 o
   5   0   1      428.32      453.91      6.98 o
   6   0   1       37.74       30.47      2.10 o
   7   0   1      329.61      331.32      9.77 o
   8   0   1       25.88       24.00      3.71 o
   9   0   1      108.99      111.93      7.27 o
  -9   1   1       69.38       65.28      5.78 o
  -8   1   1        6.86        5.88      2.46 o
  -7   1   1      132.23      128.26      6.76 o
  -6   1   1      724.90      728.28     18.14 o
  -5   1   1     1018.71     1049.02     12.77 o
  -4   1   1      142.71      117.95      2.97 o
  -3   1   1      954.09     1155.46     12.96 o
  -2   1   1      307.47      344.09      4.39 o
  -1   1   1     1949.26     2043.26     28.30 o
   0   1   1     1199.94     1401.45     18.11 o
   1   1   1        5.96        3.19      0.94 o
   2   1   1       59.50       46.96      0.90 o
   3   1   1     4274.21     4440.89     45.57 o
   4   1   1      245.63      298.88      4.57 o
   5   1   1        4.53        6.35      0.73 o
   6   1   1       30.89       23.38      3.05 o
   7   1   1        0.38        0.51      0.89 o
   8   1   1      599.57      587.14     16.94 o
   9   1   1       39.94       44.22      4.60 o
  -8   2   1        1.32        1.16      1.80 o
  -7   2   1       15.35       13.42      2.72 o
  -6   2   1       58.31       48.54      4.18 o
  -5   2   1     3436.07     3458.88     36.86 o
  -4   2   1      496.22      479.12      6.54 o
  -3   2   1      278.98      257.99      6.72 o
  -2   2   1     2536.06     2535.68     26.46 o
  -1   2   1     4979.05     4972.91     62.71 o
   0   2   1     3039.05     3208.22     33.24 o
   1   2   1      235.12      276.00      6.85 o
   2   2   1       86.05      101.89      2.26 o
   3   2   1     3916.86     3816.34     54.19 o
   4   2   1     4291.01     4595.37     47.70 o
   5   2   1        2.45        1.45      0.53 o
   6   2   1       20.33       18.63      1.81 o
   7   2   1       76.43       62.57      3.23 o
   8   2   1       64.57       69.87      5.48 o
  -8   3   1        0.19       -0.07      1.44 o
  -7   3   1      177.99      189.14      8.76 o
  -6   3   1      120.96      119.61      6.43 o
  -5   3   1       41.89       33.08      2.48 o
  -4   3   1      236.32      211.83      3.76 o
  -3   3   1     2147.38     2170.51     23.41 o
  -2   3   1     1224.45     1355.38     30.67 o
  -1   3   1     7865.00     7857.14     99.61 o
   0   3   1      361.77      430.05      5.38 o
   1   3   1      599.60      662.88     10.41 o
   2   3   1      411.75      399.56      7.22 o
   3   3   1      144.39      145.26      2.21 o
   4   3   1      576.65      599.68      8.03 o
   5   3   1      296.02      297.89      5.14 o
   6   3   1        0.71        1.66      1.53 o
   7   3   1      293.01      309.16     11.69 o
   8   3   1       37.55       36.21      4.09 o
  -8   4   1      213.74      227.06     10.67 o
  -7   4   1       96.77      100.98      6.73 o
  -6   4   1      358.47      368.07     12.40 o
  -5   4   1        6.31        7.67      1.23 o
  -4   4   1        2.93        2.85      0.82 o
  -3   4   1     1187.60     1237.14     14.41 o
  -2   4   1     4423.38     4766.56     60.23 o
  -1   4   1       69.12       74.17      2.32 o
   0   4   1     2903.88     3132.65     32.81 o
   1   4   1      636.65      621.07     10.38 o
   2   4   1     2084.75     2098.37     29.19 o
   3   4   1        5.66        4.08      0.65 o
   4   4   1        5.14        3.29      0.89 o
   5   4   1      118.21      118.24      4.07 o
   6   4   1      655.59      668.34     18.82 o
   7   4   1       22.12       24.54      3.69 o
   8   4   1       14.68       18.66      3.31 o
  -7   5   1      418.42      450.80     15.28 o
  -6   5   1       87.89       91.38      6.00 o
  -5   5   1        5.84        9.67      1.46 o
  -4   5   1       18.69       20.79      1.87 o
  -3   5   1       76.50       70.78      2.88 o
  -2   5   1      245.68      245.44      5.39 o
  -1   5   1      241.78      265.69      5.35 o
   0   5   1      436.15      478.36      6.51 o
   1   5   1     3094.19     3029.23     41.15 o
   2   5   1      723.25      721.65     12.56 o
   3   5   1       20.93       23.76      1.50 o
   4   5   1       13.19       12.12      1.17 o
   5   5   1       12.96       17.15      2.12 o
   6   5   1      373.04      366.48     11.42 o
   7   5   1       89.41       94.27      6.50 o
  -7   6   1       59.50       70.64      5.64 o
  -6   6   1      124.72      125.75      7.18 o
  -5   6   1      135.17      131.58      4.71 o
  -4   6   1      271.08      255.15      6.49 o
  -3   6   1      296.46      285.78      6.67 o
  -2   6   1      210.74      194.76      5.80 o
  -1   6   1        1.16        1.56      1.16 o
   0   6   1      230.09      210.69      8.24 o
   1   6   1       44.39       41.64      2.48 o
   2   6   1      992.42      997.20     16.77 o
   3   6   1      296.52      268.45      4.94 o
   4   6   1        8.47       11.65      1.18 o
   5   6   1      219.20      232.69      6.86 o
   6   6   1       22.81       21.10      2.32 o
   7   6   1        2.58        7.72      2.50 o
  -6   7   1        1.77        3.35      1.72 o
  -5   7   1      166.53      166.99      7.84 o
  -4   7   1      169.43      159.55      7.84 o
  -3   7   1       85.22       81.94      5.45 o
  -2   7   1      181.77      165.85      7.73 o
  -1   7   1       31.09       26.85      3.10 o
   0   7   1      397.66      367.28     12.35 o
   1   7   1       54.34       50.62      4.34 o
   2   7   1        6.54        6.99      2.15 o
   3   7   1      155.94      154.10      3.85 o
   4   7   1      333.52      330.41      6.11 o
   5   7   1       54.54       45.84      3.21 o
   6   7   1       32.99       31.91      2.92 o
  -4   8   1       61.95       58.79      5.01 o
  -3   8   1      101.49       89.66      6.16 o
  -2   8   1       10.68       19.51      3.30 o
  -1   8   1      387.34      402.48     14.03 o
   0   8   1        0.32        0.59      1.61 o
   1   8   1      114.86      117.86      7.08 o
   2   8   1       22.08       18.42      1.58 o
   3   8   1        0.38        0.27      0.73 o
   4   8   1      135.88      136.35      3.91 o
  -3   9   1        6.10        8.10      2.71 o
  -2   9   1       69.51       63.42      5.45 o
  -1   9   1       18.75       18.92      3.52 o
   0   9   1       49.76       51.18      5.22 o
   1   9   1       22.00       27.85      4.14 o
   2   9   1        1.82        1.17      0.97 o
  -1  -9   2       51.98       50.49      2.89 o
   0  -9   2       18.83       22.92      2.18 o
   1  -9   2        2.23        5.54      1.30 o
  -3  -8   2       57.25       69.86      5.51 o
  -2  -8   2       57.57       55.68      3.87 o
  -1  -8   2       75.53       69.26      3.12 o
   0  -8   2       75.12       80.35      3.34 o
   1  -8   2        6.41        6.04      1.32 o
   2  -8   2       34.38       37.13      4.04 o
   3  -8   2        5.04        2.97      1.84 o
  -5  -7   2       67.43       73.95      4.12 o
  -4  -7   2        2.96        5.10      1.57 o
  -3  -7   2      349.63      352.73     12.56 o
  -2  -7   2       62.03       56.38      2.73 o
  -1  -7   2       95.42      102.68      3.58 o
   0  -7   2        3.43        2.85      0.93 o
   1  -7   2      672.23      681.97     18.99 o
   2  -7   2      129.70      113.68      6.36 o
   3  -7   2       33.51       34.25      3.45 o
   4  -7   2        2.86        2.62      1.18 o
   5  -7   2        1.56        2.64      1.75 o
   6  -7   2       58.33       78.56      5.86 o
  -6  -6   2       91.86      102.95      4.67 o
  -5  -6   2      281.91      281.64      7.86 o
  -4  -6   2      352.17      355.09      8.86 o
  -3  -6   2        5.95        5.55      1.73 o
  -2  -6   2      157.77      152.10      4.14 o
  -1  -6   2      357.02      365.82      6.92 o
   0  -6   2      135.53      133.19      3.69 o
   1  -6   2      329.96      337.85     11.10 o
   2  -6   2      142.49      126.89      6.14 o
   3  -6   2      587.29      528.41     14.62 o
   4  -6   2      229.09      216.25      5.98 o
   5  -6   2       30.71       35.95      3.99 o
   6  -6   2      174.97      178.30      8.58 o
   7  -6   2       14.15       18.28      3.43 o
  -7  -5   2       11.37       15.85      3.23 o
  -6  -5   2        3.29        5.22      1.45 o
  -5  -5   2      457.98      485.21     10.49 o
  -4  -5   2        9.97       10.77      1.55 o
  -3  -5   2      221.65      210.72      6.11 o
  -2  -5   2      386.28      378.11      8.73 o
  -1  -5   2       79.70       80.37      2.69 o
   1  -5   2       55.52       43.91      3.30 o
   2  -5   2      118.53      105.30      4.99 o
   3  -5   2      575.52      549.04     14.22 o
   4  -5   2      320.19      306.80      6.68 o
   5  -5   2      203.80      229.63      8.98 o
   6  -5   2      116.79      108.20      6.52 o
   7  -5   2        1.57        3.35      2.03 o
  -7  -4   2       50.85       51.13      4.60 o
  -6  -4   2       18.06       19.82      2.11 o
  -5  -4   2      231.68      220.10      6.08 o
  -4  -4   2      150.41      151.51      4.65 o
  -3  -4   2      280.68      295.40      6.71 o
  -2  -4   2       39.16       36.21      1.49 o
  -1  -4   2     1943.20     1961.85     23.48 o
   1  -4   2     3476.52     3695.77     69.42 o
   2  -4   2      319.74      356.91      9.85 o
   3  -4   2       12.37       25.61      2.25 o
   4  -4   2      201.72      197.85      4.66 o
   5  -4   2      255.70      245.90      5.94 o
   6  -4   2       26.80       21.47      3.30 o
   7  -4   2      147.94      134.82      7.58 o
   8  -4   2       14.49       25.01      3.82 o
  -7  -3   2        8.48        8.57      2.39 o
  -6  -3   2      104.34      105.88      3.97 o
  -5  -3   2      686.07      703.91      9.80 o
  -4  -3   2     1169.00     1131.33     13.78 o
  -3  -3   2      765.78      796.64     12.89 o
  -2  -3   2      899.13      908.28     13.92 o
  -1  -3   2      488.91      475.32      5.82 o
   0  -3   2      431.54      440.68      6.30 o
   1  -3   2       15.38        9.56      1.39 o
   2  -3   2     5507.15     5865.94    106.50 o
   3  -3   2        6.91        7.22      0.86 o
   4  -3   2     2624.18     2826.85     37.40 o
   5  -3   2      194.67      194.25      5.05 o
   6  -3   2      721.75      717.02     18.61 o
   7  -3   2        1.15        4.28      2.15 o
   8  -3   2       21.62       21.56      3.71 o
  -8  -2   2       48.62       50.41      4.46 o
  -7  -2   2      568.23      585.59     11.40 o
  -6  -2   2       42.34       38.57      1.96 o
  -5  -2   2      276.08      270.02      4.91 o
  -4  -2   2       16.83       19.20      1.15 o
  -3  -2   2     2427.08     2657.12     28.34 o
  -2  -2   2     1074.25     1031.09     14.92 o
  -1  -2   2      653.08      754.82     11.14 o
   0  -2   2      801.91      861.97     10.27 o
   1  -2   2    19766.15    17342.15    325.08 o
   2  -2   2      209.91      251.04      4.51 o
   3  -2   2     1474.34     1560.33     21.05 o
   4  -2   2        9.67        8.33      0.83 o
   5  -2   2       63.92       56.43      2.57 o
   6  -2   2      973.58      961.01     15.66 o
   7  -2   2       13.73       14.43      2.86 o
   8  -2   2        1.10        0.62      1.56 o
   9  -2   2       95.61       92.92      6.92 o
  -8  -1   2       17.52       15.71      3.12 o
  -7  -1   2      219.04      226.84      8.98 o
  -6  -1   2        4.88        5.98      0.89 o
  -5  -1   2       31.79       26.28      1.37 o
  -4  -1   2     1160.89     1251.86     14.60 o
  -3  -1   2     1332.07     1402.71     15.69 o
  -2  -1   2     6920.38     7099.17    105.16 o
  -1  -1   2     1024.67     1039.82     14.17 o
   0  -1   2     1709.57     1753.59     32.52 o
   1  -1   2      149.47      141.25      2.07 o
   2  -1   2      255.31      282.20      4.49 o
   3  -1   2       10.02       10.74      1.42 o
   4  -1   2      606.78      618.99      9.27 o
   5  -1   2     1236.97     1211.83     18.03 o
   6  -1   2      221.64      198.33      5.42 o
   7  -1   2      241.46      241.82      6.55 o
   8  -1   2        0.34       -0.66      1.39 o
   9  -1   2        2.73        1.86      2.25 o
  -8   0   2      213.11      197.86      9.16 o
  -7   0   2      145.28      158.61      7.49 o
  -6   0   2      456.84      464.72      7.19 o
  -5   0   2     1010.80     1030.85     12.67 o
  -4   0   2     1622.36     1623.50     18.16 o
  -3   0   2       14.73       13.81      0.79 o
  -2   0   2      651.88      787.91      9.00 o
  -1   0   2     2449.44     2483.21     45.56 o
   1   0   2     3337.91     3277.65     71.97 o
   2   0   2       23.06       21.23      1.60 o
   3   0   2      451.36      393.93     15.34 o
   4   0   2      934.32      898.29     16.92 o
   5   0   2       19.48       14.41      1.69 o
   6   0   2       39.02       43.38      2.48 o
   7   0   2      271.36      256.36      6.79 o
   8   0   2      305.32      322.46     11.84 o
   9   0   2      220.21      230.88     10.44 o
  -8   1   2       22.14       25.72      3.80 o
  -7   1   2       20.96       20.07      3.10 o
  -6   1   2       20.79       20.81      1.75 o
  -5   1   2     2889.28     2971.42     66.33 o
  -4   1   2      920.92      853.79     10.36 o
  -3   1   2      199.83      229.64      3.67 o
  -2   1   2     1128.85     1279.36     13.94 o
  -1   1   2     1418.52     1613.99     20.85 o
   0   1   2     2621.56     2511.02     46.18 o
   2   1   2    11984.94    10907.53    146.91 o
   3   1   2     2490.41     2501.07     84.82 o
   4   1   2      980.29      949.52     11.20 o
   5   1   2      147.09      152.76      3.05 o
   6   1   2       16.72       20.83      1.88 o
   7   1   2       51.71       48.59      2.85 o
   8   1   2       29.87       27.82      3.21 o
   9   1   2       79.02       94.29      6.42 o
  -8   2   2        9.85       11.84      3.07 o
  -7   2   2       19.07       19.13      3.19 o
  -6   2   2      704.95      722.10     18.50 o
  -5   2   2      475.95      441.81     14.52 o
  -4   2   2     2314.99     2410.69     26.00 o
  -3   2   2      384.98      416.50      5.52 o
  -2   2   2       49.16       47.08      1.15 o
  -1   2   2     1186.24     1128.37     34.66 o
   0   2   2       15.88       10.21      0.54 o
   1   2   2       37.21       29.17      1.89 o
   2   2   2     5794.01     5868.46     85.39 o
   3   2   2     3388.24     3471.68     28.39 o
   4   2   2     4494.17     4735.07     49.00 o
   5   2   2       54.85       58.54      1.90 o
   6   2   2        0.59       -0.31      1.48 o
   7   2   2       67.83       66.81      3.33 o
   8   2   2      138.81      140.79      7.80 o
  -8   3   2       16.42       16.54      3.49 o
  -7   3   2       16.26       17.57      3.17 o
  -6   3   2        1.85        3.26      1.77 o
  -5   3   2      259.01      247.68      5.90 o
  -4   3   2       90.25       83.30      2.99 o
  -3   3   2     1732.14     1668.41     18.38 o
  -2   3   2     7805.29     7635.91     94.60 o
  -1   3   2       14.80       14.43      1.02 o
   0   3   2       83.04       63.88      1.40 o
   1   3   2      961.43     1183.61     20.37 o
   2   3   2       16.94       14.99      1.57 o
   3   3   2     2631.69     2749.17     35.34 o
   4   3   2      357.20      392.81      4.53 o
   5   3   2      285.19      274.65      4.84 o
   6   3   2      616.62      636.00     17.78 o
   7   3   2      159.02      154.62      8.03 o
   8   3   2        6.37       13.25      3.00 o
  -8   4   2       37.65       47.60      5.01 o
  -7   4   2       95.60      103.83      6.69 o
  -6   4   2      258.65      269.88     10.21 o
  -5   4   2       86.34       84.41      9.07 o
  -4   4   2        9.48       12.47      1.75 o
  -3   4   2      380.18      374.86      5.52 o
  -2   4   2     2188.67     2229.17     29.74 o
  -1   4   2     3538.42     3708.36     47.11 o
   0   4   2      131.43      123.78      2.34 o
   1   4   2      423.11      401.72      7.42 o
   2   4   2     1718.83     1743.13     31.42 o
   3   4   2       68.93       77.14      2.97 o
   4   4   2        3.38        6.88      0.76 o
   5   4   2       18.79       21.57      1.82 o
   6   4   2      172.81      171.92      8.39 o
   7   4   2      523.22      522.42     16.87 o
   8   4   2        4.15        6.71      2.43 o
  -7   5   2       87.62       90.44      6.52 o
  -6   5   2      247.40      259.96     10.30 o
  -5   5   2       39.99       39.26      2.44 o
  -4   5   2       15.05       12.69      1.53 o
  -3   5   2      159.95      153.63      4.36 o
  -2   5   2       32.26       29.19      1.76 o
  -1   5   2        3.18       10.58      4.32 o
   0   5   2     1011.61     1029.70     12.15 o
   1   5   2       71.29       73.09      4.08 o
   2   5   2      766.44      698.32     12.15 o
   3   5   2        1.18        1.33      0.77 o
   4   5   2       34.06       28.01      2.72 o
   5   5   2       38.54       51.67     10.49 o
   6   5   2      108.60      106.78      6.66 o
   7   5   2       41.75       38.95      4.25 o
  -7   6   2       66.14       74.14      5.78 o
  -6   6   2        2.65        5.50      2.38 o
  -5   6   2      250.58      242.87      6.68 o
  -4   6   2      591.42      595.37     11.34 o
  -3   6   2      204.59      207.73      5.50 o
  -2   6   2        2.59        4.41      0.99 o
  -1   6   2       40.86       27.49      2.91 o
   0   6   2       88.32       79.80      3.19 o
   1   6   2     1827.88     1810.04     26.61 o
   2   6   2       65.50       63.88      3.17 o
   3   6   2       88.69       74.16      4.99 o
   4   6   2       88.76       83.99      2.61 o
   5   6   2       13.31       16.93      2.50 o
   6   6   2       39.35       44.22      4.42 o
   7   6   2        0.39        1.60      1.65 o
  -6   7   2        1.03        5.32      1.86 o
  -5   7   2        6.09       10.98      1.80 o
  -4   7   2      300.85      324.48     11.78 o
  -3   7   2      467.06      486.64     14.93 o
  -2   7   2        1.03        1.60      1.35 o
  -1   7   2        2.34        3.57      1.70 o
   0   7   2       24.45       23.78      3.17 o
   1   7   2      172.53      164.58      5.29 o
   2   7   2      101.80      104.43      4.22 o
   3   7   2       47.71       37.54      2.23 o
   4   7   2       97.74       92.71      3.02 o
   5   7   2      276.52      286.40      5.70 o
   6   7   2        0.75        3.66      1.86 o
  -4   8   2        0.22        0.71      1.79 o
  -3   8   2       64.20       61.18      5.15 o
  -2   8   2      210.36      205.35      9.36 o
  -1   8   2        2.75        3.73      2.10 o
   0   8   2      247.10      237.96     10.28 o
   1   8   2       10.54       11.88      2.72 o
   2   8   2        0.30        1.26      1.03 o
   3   8   2       36.45       34.44      1.95 o
   4   8   2       33.11       33.03      2.06 o
  -3   9   2        0.30        0.21      1.66 o
  -2   9   2       30.88       22.77      3.87 o
  -1   9   2      149.00      153.12      8.64 o
   0   9   2        1.30        2.34      2.05 o
   1   9   2       27.67       30.12      4.23 o
  -3  -8   3        4.60        7.27      2.51 o
  -2  -8   3      188.81      195.64      9.36 o
  -1  -8   3       31.11       34.57      2.48 o
   0  -8   3        1.83        1.84      1.12 o
   1  -8   3       48.05       46.23      2.58 o
   2  -8   3        1.25        2.12      0.98 o
   3  -8   3       66.68       71.85      4.87 o
  -5  -7   3       16.05       15.49      3.23 o
  -4  -7   3       20.86       16.84      3.10 o
  -3  -7   3      100.63      109.05      6.75 o
  -2  -7   3       84.20       81.51      5.58 o
  -1  -7   3      152.66      165.61      5.03 o
   0  -7   3      462.08      463.53      8.52 o
   1  -7   3       16.94       13.65      1.59 o
   2  -7   3      378.85      377.80      9.10 o
   3  -7   3       11.86        6.16      2.10 o
   4  -7   3       25.79       27.30      3.59 o
   5  -7   3       19.46       21.59      3.36 o
  -6  -6   3        2.99        2.35      1.20 o
  -5  -6   3      127.54      149.85      5.68 o
  -4  -6   3      150.48      142.37      5.33 o
  -3  -6   3      164.68      164.27      7.80 o
  -2  -6   3       91.16       86.56      5.27 o
  -1  -6   3       12.27       12.35      1.44 o
   0  -6   3       72.82       78.02      2.89 o
   1  -6   3      478.79      493.13      8.30 o
   2  -6   3      178.97      174.12      7.51 o
   3  -6   3      579.65      534.35     14.90 o
   4  -6   3      121.64      102.67      9.18 o
   5  -6   3      108.89      126.13      7.01 o
   6  -6   3       13.38       15.19      3.07 o
  -7  -5   3       31.49       31.82      3.97 o
  -6  -5   3       68.55       81.95      3.98 o
  -5  -5   3        0.60        1.40      1.12 o
  -4  -5   3      744.91      728.88     13.62 o
  -3  -5   3       76.80       61.96      5.20 o
  -2  -5   3        2.88        2.93      1.35 o
  -1  -5   3      235.67      228.75      4.86 o
   0  -5   3      104.87       94.77      2.89 o
   1  -5   3      724.30      743.08     10.56 o
   2  -5   3      175.59      171.83      6.71 o
   3  -5   3      673.84      698.08     16.98 o
   4  -5   3      357.08      330.69      7.10 o
   5  -5   3      172.91      179.46      8.06 o
   6  -5   3      105.87       94.78      6.19 o
   7  -5   3       11.48       11.64      2.98 o
  -7  -4   3        6.88       11.72      2.74 o
  -6  -4   3       14.51       16.53      1.96 o
  -5  -4   3       43.35       39.19      3.47 o
  -4  -4   3      286.07      274.69      6.71 o
  -3  -4   3      444.88      423.30      9.63 o
  -2  -4   3     2979.81     3189.34     61.43 o
  -1  -4   3      115.65      111.07      2.95 o
   0  -4   3      679.78      734.67     10.05 o
   1  -4   3     1657.06     1712.92     23.10 o
   2  -4   3      103.00      109.27      4.67 o
   3  -4   3      914.12      873.69     19.13 o
   4  -4   3        7.07        6.26      0.98 o
   5  -4   3      543.04      538.85     14.00 o
   6  -4   3      178.62      187.00      8.39 o
   7  -4   3       10.43        7.93      2.71 o
   8  -4   3       65.03       73.06      5.86 o
  -7  -3   3      214.28      246.82     10.02 o
  -6  -3   3        4.70        8.69      1.49 o
  -5  -3   3      938.95      926.35     12.27 o
  -4  -3   3       29.83       28.23      1.48 o
  -3  -3   3       47.10       50.21      2.31 o
  -2  -3   3      854.89      876.84     13.77 o
  -1  -3   3     1126.53     1140.66     23.76 o
   0  -3   3      875.50      865.04     10.88 o
   1  -3   3     1854.19     1994.79     55.04 o
   2  -3   3      387.20      424.87     10.25 o
   3  -3   3     1925.05     1880.55     43.11 o
   4  -3   3      178.73      188.75      4.24 o
   5  -3   3        1.32        1.11      1.01 o
   6  -3   3      196.17      174.82      5.79 o
   7  -3   3      341.22      301.64     11.39 o
   8  -3   3        7.06        7.89      2.69 o
  -8  -2   3      134.70      141.06      7.37 o
  -7  -2   3        0.44       -0.55      1.49 o
  -6  -2   3      212.25      215.85      4.64 o
  -5  -2   3       39.17       36.74      1.89 o
  -4  -2   3      446.19      419.69      6.39 o
  -3  -2   3     1424.87     1447.58     16.48 o
  -2  -2   3     1167.56     1141.89     16.44 o
  -1  -2   3     3407.36     3464.77     63.99 o
   0  -2   3     2111.62     2094.28     39.45 o
   1  -2   3      197.59      202.68      3.21 o
   2  -2   3      477.65      411.83      9.90 o
   3  -2   3        0.94        0.49      0.39 o
   4  -2   3      703.24      673.05     10.20 o
   5  -2   3     1382.31     1397.76     29.12 o
   6  -2   3       66.17       62.64      3.05 o
   7  -2   3       86.38       85.76      5.60 o
   8  -2   3       81.00       79.01      5.90 o
  -8  -1   3      168.47      162.83      8.20 o
  -7  -1   3       65.30       59.83      4.63 o
  -6  -1   3      396.91      402.09      8.48 o
  -5  -1   3      149.83      150.37      3.42 o
  -4  -1   3     1600.84     1727.82     19.48 o
  -3  -1   3      789.94      794.66      9.73 o
  -2  -1   3       19.10       19.00      2.06 o
  -1  -1   3     9628.15     8900.88    170.68 o
   0  -1   3     7605.92     7247.91    138.83 o
   1  -1   3     6725.03     6249.45    120.34 o
   2  -1   3        4.16       10.13      0.61 o
   3  -1   3      994.11     1104.74     10.74 o
   4  -1   3      359.22      347.21      9.56 o
   5  -1   3      137.10      133.45      5.64 o
   6  -1   3      257.14      244.53      6.19 o
   7  -1   3      154.15      150.70      5.05 o
   8  -1   3       68.72       66.80      5.36 o
   9  -1   3      203.28      208.09     10.16 o
  -8   0   3       10.97       10.11      2.79 o
  -7   0   3      450.41      436.87     13.72 o
  -6   0   3      271.74      248.39     12.30 o
  -5   0   3      226.19      227.12     10.55 o
  -4   0   3     1334.34     1434.62     16.38 o
  -3   0   3      675.90      693.00      8.55 o
  -2   0   3      959.68      960.56     10.83 o
  -1   0   3     3756.43     3864.70     70.39 o
   0   0   3       61.96       62.76      2.17 o
   1   0   3    12484.61    10493.13    139.27 o
   2   0   3     1407.94     1461.08     27.94 o
   3   0   3        2.46        4.30      1.01 o
   4   0   3       59.97       45.39      2.95 o
   5   0   3     2458.59     2600.53     35.03 o
   6   0   3      245.63      226.58     15.97 o
   7   0   3       26.88       26.74      2.39 o
   8   0   3        0.14       -1.50      1.00 o
   9   0   3       47.68       54.23      5.10 o
  -8   1   3       16.74       19.32      3.50 o
  -7   1   3      164.54      173.30      8.13 o
  -6   1   3     1250.70     1291.49     19.66 o
  -5   1   3      832.22      854.35     13.71 o
  -4   1   3     1013.77     1065.48     12.78 o
  -3   1   3      936.78     1002.80     11.51 o
  -2   1   3        1.56        0.91      0.64 o
  -1   1   3       31.09       13.24      0.66 o
   0   1   3    11864.59    10189.73    137.03 o
   1   1   3     1963.68     2062.74     26.87 o
   2   1   3    17094.78    13614.45    181.39 o
   3   1   3      586.71      550.58      7.10 o
   4   1   3      337.81      362.88      7.66 o
   5   1   3       60.33       54.93      2.53 o
   6   1   3       61.65       53.66      2.75 o
   7   1   3       72.04       62.63      3.39 o
   8   1   3      248.65      267.44      7.52 o
   9   1   3        2.41        3.00      2.03 o
  -8   2   3        0.92        0.88      1.80 o
  -7   2   3       34.50       37.23      3.88 o
  -6   2   3        2.74        2.44      0.97 o
  -5   2   3     1280.00     1283.04     19.22 o
  -4   2   3       35.60       35.95      1.98 o
  -3   2   3     1130.47     1142.61     16.45 o
  -2   2   3     2830.54     2880.31     37.07 o
  -1   2   3     9510.33     9048.34    192.33 o
   0   2   3      476.97      574.38      8.01 o
   1   2   3      105.61      102.41      2.54 o
   2   2   3       53.74       39.86      1.55 o
   3   2   3     5364.04     5539.55     70.90 o
   4   2   3     3474.50     3559.62     37.36 o
   5   2   3      362.95      346.55      5.40 o
   6   2   3      348.71      340.24      7.58 o
   7   2   3      169.97      175.18      5.52 o
   8   2   3        5.98        6.40      2.34 o
   9   2   3       31.91       35.73      4.11 o
  -8   3   3       41.52       42.07      4.86 o
  -7   3   3        7.84        8.39      2.55 o
  -6   3   3      810.41      809.65     16.45 o
  -5   3   3       26.56       21.36      1.75 o
  -4   3   3      447.29      478.32      8.84 o
  -3   3   3       25.24       23.69      1.56 o
  -2   3   3     1408.03     1351.05     18.83 o
  -1   3   3     4073.63     3877.21     34.55 o
   0   3   3      411.61      390.43      9.59 o
   1   3   3      353.90      378.18      6.69 o
   2   3   3     1062.81     1033.02     15.21 o
   3   3   3      314.19      296.02      7.46 o
   4   3   3     1179.41     1203.03     11.59 o
   5   3   3       27.96       30.73      1.55 o
   6   3   3       66.12       73.98      5.22 o
   7   3   3      448.79      461.34     15.23 o
   8   3   3       91.89       89.95      6.40 o
  -8   4   3       26.17       28.75      4.40 o
  -7   4   3       68.32       71.81      5.74 o
  -6   4   3      133.90      156.95      7.61 o
  -5   4   3       40.88       33.84      3.51 o
  -4   4   3        7.96        9.99      1.30 o
  -3   4   3      147.30      127.02      4.85 o
  -2   4   3     2279.27     2292.33     30.60 o
  -1   4   3     1377.14     1367.78     15.35 o
   0   4   3     1087.42      938.33     14.66 o
   1   4   3       29.39       15.78      1.26 o
   2   4   3        2.25        5.07      1.00 o
   3   4   3      381.95      382.79      7.63 o
   4   4   3        0.52        0.10      0.38 o
   5   4   3      269.99      270.90      6.47 o
   6   4   3      738.84      740.62     20.43 o
   7   4   3        4.09        6.88      2.46 o
   8   4   3       49.81       53.52      5.10 o
  -7   5   3      426.08      461.91     15.54 o
  -6   5   3        4.62        4.18      2.22 o
  -5   5   3      284.51      293.19      7.22 o
  -4   5   3        8.62        7.89      1.31 o
  -3   5   3       22.56       18.93      1.71 o
  -2   5   3      106.56       96.75      3.15 o
  -1   5   3       30.84       27.41      1.55 o
   0   5   3     1604.83     1851.63     20.36 o
   1   5   3     3006.45     2987.09     40.52 o
   2   5   3      395.09      379.19      7.87 o
   3   5   3       28.52       26.38      1.91 o
   4   5   3       31.14       22.61      1.28 o
   5   5   3        2.11        2.57      0.93 o
   6   5   3       92.18      102.22      6.71 o
   7   5   3      115.02      104.05      7.06 o
  -7   6   3        0.32        5.38      2.43 o
  -6   6   3      157.34      160.66      8.08 o
  -5   6   3       87.28       78.59      3.68 o
  -4   6   3      605.70      603.51     11.47 o
  -3   6   3      810.34      791.94     13.43 o
  -2   6   3       11.60       14.07      1.46 o
  -1   6   3       26.60       15.04      2.34 o
   0   6   3      206.59      206.36      7.24 o
   1   6   3       19.16       17.31      1.80 o
   2   6   3     1911.80     2023.58     29.63 o
   3   6   3       87.82       88.06      3.73 o
   4   6   3       62.19       59.69      2.18 o
   5   6   3      165.28      173.60      3.95 o
   6   6   3       13.23       10.53      2.83 o
   7   6   3        0.99        1.93      1.56 o
  -6   7   3        5.18        6.71      2.10 o
  -5   7   3       65.73       58.85      3.75 o
  -4   7   3      202.33      196.13      8.91 o
  -3   7   3      331.20      313.17     11.41 o
  -2   7   3       42.69       46.25      4.18 o
  -1   7   3       17.80       13.94      2.62 o
   0   7   3      114.06      105.34      6.00 o
   1   7   3       20.12       22.27      2.70 o
   2   7   3       16.87       16.20      1.88 o
   3   7   3       27.58       29.93      2.49 o
   4   7   3      388.32      397.96      6.75 o
   5   7   3       59.64       57.74      2.51 o
   6   7   3       34.46       36.73      4.60 o
  -4   8   3      163.26      163.75      8.55 o
  -3   8   3       48.12       40.41      4.40 o
  -2   8   3       43.76       45.59      4.53 o
  -1   8   3      452.44      419.77     14.38 o
   0   8   3        1.32        0.23      1.56 o
   1   8   3       20.45       18.39      2.13 o
   2   8   3       55.38       52.73      3.30 o
   3   8   3        1.49        0.87      1.37 o
   4   8   3      138.00      140.48      3.97 o
   5   8   3       53.54       50.30      2.42 o
  -3   9   3        2.12        4.72      2.39 o
  -2   9   3       18.97       18.14      3.50 o
  -1   9   3        9.63        9.85      3.00 o
   0   9   3      369.76      357.39     13.84 o
   1   9   3        4.28        3.66      2.10 o
   2   9   3       57.42       56.67      3.57 o
   3   9   3        4.31        4.49      1.04 o
  -3  -8   4       37.22       39.00      4.51 o
  -2  -8   4       13.10       17.22      3.45 o
  -1  -8   4       92.18       98.35      6.56 o
   0  -8   4       65.86       61.53      2.98 o
   1  -8   4        0.32        1.77      0.85 o
   2  -8   4       55.24       58.18      5.73 o
   3  -8   4       22.62       21.43      1.95 o
  -4  -7   4       26.38       27.64      3.83 o
  -3  -7   4        1.20       -0.97      1.13 o
  -2  -7   4      119.99      132.20      7.39 o
  -1  -7   4       45.90       46.04      4.28 o
   0  -7   4       22.72       24.04      1.98 o
   1  -7   4      515.85      517.84      9.18 o
   2  -7   4        0.01       -1.02      0.82 o
   3  -7   4      140.11      142.25      4.22 o
   5  -7   4        0.51        3.61      1.61 o
  -5  -6   4        5.74        7.09      2.51 o
  -4  -6   4       53.14       45.80      4.27 o
  -3  -6   4        0.70        3.87      1.73 o
  -2  -6   4       25.65       27.23      3.38 o
  -1  -6   4      215.32      202.04      8.38 o
   0  -6   4      239.44      241.64      5.51 o
   1  -6   4       65.34       61.46      2.56 o
   2  -6   4     1118.38     1170.01     15.80 o
   3  -6   4        5.32        5.90      1.10 o
   4  -6   4        0.54        1.18      1.47 o
   6  -6   4        0.04        1.58      1.79 o
  -6  -5   4        3.81        5.67      1.49 o
  -5  -5   4      208.52      217.41      6.67 o
  -4  -5   4       11.32       10.38      1.72 o
  -3  -5   4      947.49      959.73     23.38 o
  -2  -5   4       37.55       35.48      3.23 o
  -1  -5   4       13.28       15.07      2.24 o
   0  -5   4       68.67       68.19      3.69 o
   1  -5   4       14.76       17.98      1.39 o
   2  -5   4       10.31        9.87      1.12 o
   3  -5   4      531.85      528.68     10.09 o
   4  -5   4      209.10      197.14      5.29 o
   5  -5   4      371.22      365.18     11.50 o
   6  -5   4        6.42        7.53      2.55 o
   7  -5   4        3.10        2.45      1.94 o
  -7  -4   4        5.16        5.47      1.35 o
  -6  -4   4       14.65       21.40      2.42 o
  -5  -4   4      280.53      281.31      7.26 o
  -4  -4   4      361.90      356.10     10.01 o
  -3  -4   4       13.40        9.63      1.98 o
  -2  -4   4      140.58      131.35      5.81 o
  -1  -4   4     1307.45     1317.54     28.13 o
   0  -4   4      634.65      634.52      9.11 o
   1  -4   4       65.22       63.09      4.72 o
   2  -4   4      139.49      146.86      3.30 o
   4  -4   4      612.79      650.20     11.00 o
   5  -4   4       19.05       23.43      2.86 o
   6  -4   4        5.20        2.61      1.72 o
   7  -4   4      103.40       98.09      6.45 o
   8  -4   4       11.41       13.11      3.14 o
  -7  -3   4       40.54       42.54      2.84 o
  -6  -3   4      138.71      144.00      3.90 o
  -5  -3   4        0.16        0.62      0.66 o
  -4  -3   4     1157.79     1181.86     18.44 o
  -3  -3   4      535.65      554.22     10.05 o
  -2  -3   4      860.00      806.44     18.31 o
  -1  -3   4     2117.03     2281.60     44.36 o
   0  -3   4     1992.48     2198.08     42.45 o
   1  -3   4      109.00      115.55      2.69 o
   2  -3   4       69.25       64.51      2.15 o
   3  -3   4        0.87        0.86      0.37 o
   4  -3   4      562.77      531.75      8.96 o
   5  -3   4      353.22      344.35     10.32 o
   6  -3   4      414.70      420.34     12.43 o
   7  -3   4        4.82        3.90      2.06 o
   8  -3   4      112.99      106.00      6.94 o
  -8  -2   4       22.66       28.16      3.76 o
  -7  -2   4      446.23      485.66     14.53 o
  -6  -2   4        9.43        8.50      1.15 o
  -5  -2   4      625.04      597.05      8.77 o
  -4  -2   4      131.26      124.93      3.06 o
  -3  -2   4       84.54       93.99      3.21 o
  -2  -2   4      494.96      502.74     12.19 o
  -1  -2   4      120.20      105.23      4.08 o
   0  -2   4      512.89      506.45     11.55 o
   1  -2   4     3315.31     3388.69     62.29 o
   2  -2   4     1742.97     1880.28     18.05 o
   3  -2   4     1295.36     1270.49     12.51 o
   4  -2   4      113.47      116.18      4.94 o
   5  -2   4      162.57      160.49      6.43 o
   6  -2   4        3.18        3.09      1.53 o
   7  -2   4       65.83       52.09      2.99 o
   8  -2   4       80.08       74.03      5.58 o
  -8  -1   4        6.41        7.41      2.53 o
  -7  -1   4      193.84      180.20      8.10 o
  -6  -1   4       60.15       57.13      2.86 o
  -5  -1   4       37.81       39.66      1.75 o
  -4  -1   4      571.21      559.10      7.83 o
  -3  -1   4      895.02      883.69     10.79 o
  -2  -1   4     3047.05     3160.94     40.50 o
  -1  -1   4      190.58      201.43      5.78 o
   0  -1   4        0.85       -0.43      0.64 o
   1  -1   4        5.05        2.53      0.59 o
   2  -1   4     2555.46     2457.99     34.81 o
   3  -1   4        0.00        1.16      0.31 o
   4  -1   4     1440.99     1519.28     30.77 o
   5  -1   4      594.80      618.74     15.57 o
   6  -1   4      294.82      297.59      7.09 o
   7  -1   4      154.55      152.53      5.20 o
   8  -1   4        3.20        3.56      2.20 o
   9  -1   4        0.10       -0.71      1.68 o
  -8   0   4       52.79       48.14      4.61 o
  -7   0   4      296.99      310.26     11.29 o
  -6   0   4      406.23      379.24      8.12 o
  -5   0   4      986.00      998.57     12.54 o
  -4   0   4     1518.16     1571.04     18.48 o
  -3   0   4     1536.60     1581.94     17.59 o
  -2   0   4       28.34       34.96      3.90 o
  -1   0   4     1892.45     2115.74     39.82 o
   0   0   4     1287.76     1301.88     24.90 o
   1   0   4       34.00       31.85      2.10 o
   2   0   4     5312.51     5296.38     68.74 o
   3   0   4     1397.81     1436.19     28.70 o
   4   0   4     2059.43     2114.49     41.43 o
   5   0   4       80.21       75.02      4.34 o
   6   0   4       87.93       88.99      3.87 o
   7   0   4      281.77      264.24      7.03 o
   8   0   4      238.29      235.07      7.05 o
   9   0   4       29.33       37.15      4.47 o
  -8   1   4        1.39        5.86      2.29 o
  -7   1   4       68.33       60.39      4.80 o
  -6   1   4      533.86      454.52     18.26 o
  -5   1   4      175.62      148.14      5.63 o
  -4   1   4     1423.03     1404.10     16.05 o
  -3   1   4       19.24       17.41      0.93 o
  -2   1   4     3448.33     3699.08     47.00 o
  -1   1   4     8952.79     8600.04     90.69 o
   0   1   4      190.11      245.11      4.22 o
   1   1   4     5470.49     5185.21    137.20 o
   2   1   4     1595.35     1749.75     34.23 o
   3   1   4     1600.61     1549.50     26.79 o
   4   1   4     4906.02     5125.96     66.28 o
   5   1   4      526.51      531.35     14.46 o
   6   1   4      376.33      353.06      7.82 o
   7   1   4      123.07      123.23      4.60 o
   8   1   4       16.42       24.68      2.54 o
   9   1   4       59.64       68.36      3.87 o
  -8   2   4       16.31       18.89      3.54 o
  -7   2   4      164.17      168.00      8.20 o
  -6   2   4      103.94      105.06      3.94 o
  -5   2   4      119.31      115.95      3.87 o
  -4   2   4     1400.43     1391.61     20.24 o
  -2   2   4       65.53       82.05      3.49 o
  -1   2   4      238.56      207.67      3.05 o
   0   2   4     5419.03     5529.58     71.68 o
   1   2   4       33.27       38.14      1.48 o
   2   2   4      648.82      592.57      9.22 o
   3   2   4     1049.09      978.87     14.33 o
   4   2   4        2.09        2.68      0.41 o
   5   2   4      227.21      203.87      5.14 o
   6   2   4       78.94       72.32      3.24 o
   7   2   4       20.67       22.94      2.29 o
   8   2   4      306.95      313.81     12.43 o
  -8   3   4       52.93       62.64      5.57 o
  -7   3   4      189.18      209.55      9.43 o
  -6   3   4        5.83        6.35      1.35 o
  -5   3   4      361.18      351.27      7.68 o
  -4   3   4      375.35      373.74     14.94 o
  -3   3   4     2344.35     2377.24     31.95 o
  -2   3   4     3650.54     3668.07     47.05 o
  -1   3   4       21.23       20.89      0.87 o
   0   3   4       79.03       70.47      4.69 o
   1   3   4      706.64      755.76     11.56 o
   2   3   4      128.79      106.10      3.00 o
   3   3   4     1221.54     1196.07     17.61 o
   4   3   4      157.61      163.80      2.81 o
   5   3   4      762.53      723.88     25.30 o
   6   3   4      259.88      281.00     10.82 o
   7   3   4      183.08      168.03      8.60 o
   8   3   4        0.39        3.28      1.86 o
  -7   4   4      690.11      695.69     19.89 o
  -6   4   4      220.32      218.18      6.27 o
  -5   4   4       10.81       10.06      1.49 o
  -4   4   4       27.17       26.76      1.91 o
  -3   4   4      545.27      546.03      9.75 o
  -2   4   4      837.05      878.98     17.55 o
  -1   4   4     1931.00     2059.78     22.28 o
   0   4   4     2057.74     2036.22     21.92 o
   1   4   4     1149.61     1110.37     16.55 o
   2   4   4     1496.00     1468.59     21.34 o
   3   4   4      609.90      628.27     10.93 o
   4   4   4       22.80       18.74      1.59 o
   5   4   4        4.67        3.23      1.11 o
   6   4   4      247.05      251.62     10.51 o
   7   4   4      343.31      357.46     13.54 o
   8   4   4        0.58        3.66      1.99 o
  -7   5   4        6.42        7.61      2.57 o
  -6   5   4      564.63      582.44     11.92 o
  -5   5   4       80.31       79.85      3.60 o
  -4   5   4      117.91      121.63      4.20 o
  -3   5   4      483.61      461.59      8.94 o
  -2   5   4      394.64      398.59     12.89 o
  -1   5   4      952.25      987.26     11.88 o
   0   5   4      156.11      150.84      2.92 o
   1   5   4       36.11       36.70      2.13 o
   2   5   4     2628.31     2609.73     36.14 o
   3   5   4      388.93      354.41      7.70 o
   4   5   4      289.30      265.35      6.62 o
   5   5   4        3.47        4.09      0.75 o
   6   5   4      206.34      202.52      9.61 o
   7   5   4       14.24       20.36      3.62 o
  -6   6   4       63.61       63.72      5.13 o
  -5   6   4      217.82      211.16      6.30 o
  -4   6   4      208.65      187.19      5.59 o
  -3   6   4       81.89       90.61      3.63 o
  -2   6   4      107.48       96.94      3.37 o
  -1   6   4       15.16       11.19      2.19 o
   0   6   4       19.71       21.47      1.69 o
   1   6   4     1679.10     1750.80     25.87 o
   2   6   4       26.94       24.04      2.01 o
   3   6   4      533.75      513.48     10.38 o
   4   6   4      302.10      287.71     11.56 o
   5   6   4       25.77       26.32      2.18 o
   6   6   4       67.40       59.76      5.31 o
   7   6   4        0.25        0.23      1.56 o
  -6   7   4        1.45        5.31      1.89 o
  -5   7   4        2.03        2.18      1.28 o
  -4   7   4      705.24      703.77     19.86 o
  -3   7   4      148.10      146.58      7.68 o
  -2   7   4      136.58      125.23      6.78 o
  -1   7   4       30.98       22.74      3.21 o
   0   7   4       14.57       15.81      2.71 o
   1   7   4        5.58        3.79      1.15 o
   2   7   4       32.25       37.37      2.57 o
   3   7   4       17.47       21.52      2.24 o
   4   7   4      509.47      508.24      9.10 o
   5   7   4      233.50      250.28      5.14 o
   6   7   4        1.94        3.14      1.99 o
  -4   8   4        0.77        1.25      1.68 o
  -3   8   4      153.58      156.45      8.29 o
  -2   8   4      176.49      159.03      8.27 o
  -1   8   4       51.65       59.05      5.10 o
   0   8   4      351.51      340.48     12.57 o
   1   8   4       11.76       10.64      1.74 o
   2   8   4        0.15        1.03      0.98 o
   3   8   4       10.59       14.59      2.08 o
   4   8   4       17.41       17.05      1.59 o
   5   8   4       92.33       87.36      3.11 o
  -2   9   4       13.60       14.52      3.30 o
  -1   9   4      276.39      259.04     11.57 o
   0   9   4       16.20       13.89      3.36 o
   1   9   4      108.33      108.98      7.13 o
   2   9   4        0.36        2.01      1.22 o
   3   9   4        6.07        7.36      1.67 o
  -2  -8   5      157.08      184.14      9.59 o
  -1  -8   5       44.03       51.37      5.05 o
   0  -8   5       82.50       89.85      6.26 o
   1  -8   5        7.59        8.13      1.43 o
   2  -8   5        2.72        7.11      1.35 o
   3  -8   5        7.41        9.35      1.89 o
  -4  -7   5        7.50        7.75      2.60 o
  -3  -7   5       50.19       40.23      4.25 o
  -2  -7   5        2.72        2.10      1.70 o
  -1  -7   5       57.59       62.55      5.12 o
   0  -7   5      129.09      132.83      7.16 o
   1  -7   5       15.66       14.85      1.66 o
   2  -7   5      300.86      295.10      6.44 o
   3  -7   5        1.61        1.20      0.90 o
   4  -7   5       12.52       10.42      2.46 o
  -5  -6   5       40.49       39.82      4.27 o
  -4  -6   5       23.17       20.83      3.28 o
  -3  -6   5      229.83      215.13      9.36 o
  -2  -6   5        6.20        6.99      2.19 o
  -1  -6   5       16.84       16.04      2.77 o
   0  -6   5        0.80        1.49      1.28 o
   1  -6   5      243.33      259.03      5.64 o
   2  -6   5      259.73      245.56      5.39 o
   3  -6   5       57.03       64.35      2.58 o
   4  -6   5       12.42        8.13      2.25 o
   5  -6   5       12.44       13.53      2.60 o
   6  -6   5       24.92       31.44      4.35 o
  -6  -5   5        0.88        3.54      1.91 o
  -5  -5   5        6.10        3.64      1.86 o
  -4  -5   5      610.59      641.89     18.14 o
  -3  -5   5      124.25      115.31      6.28 o
  -2  -5   5      247.12      245.13      9.28 o
  -1  -5   5       81.51       76.65      4.77 o
   0  -5   5       54.33       60.37      4.11 o
   1  -5   5      697.19      714.91     10.51 o
   2  -5   5       64.54       65.67      2.39 o
   3  -5   5        0.10       -0.14      0.60 o
   4  -5   5      520.43      536.02     15.07 o
   5  -5   5       98.04       98.78      5.71 o
   7  -5   5        2.89        3.64      2.12 o
  -7  -4   5        0.04        1.79      1.07 o
  -6  -4   5       12.16       12.07      1.85 o
  -5  -4   5        7.89        8.60      1.57 o
  -4  -4   5      284.27      288.85     10.18 o
  -3  -4   5      496.07      494.22     13.93 o
  -2  -4   5      409.31      397.45     11.65 o
  -1  -4   5      148.70      116.96      5.51 o
   0  -4   5     1343.60     1342.37     28.58 o
   1  -4   5      158.47      168.26      6.26 o
   2  -4   5       68.20       80.63      2.40 o
   3  -4   5       19.84       16.48      1.04 o
   4  -4   5        9.19        9.21      1.99 o
   5  -4   5      603.56      614.98     16.28 o
   6  -4   5      289.66      292.05     10.34 o
   7  -4   5        4.07        4.51      2.39 o
   8  -4   5       25.32       35.52      4.47 o
  -7  -3   5       73.38       83.28      5.58 o
  -6  -3   5       79.88       80.57      4.10 o
  -5  -3   5      547.03      539.85     10.71 o
  -4  -3   5       61.44       55.86      5.51 o
  -3  -3   5        9.47       12.19      1.99 o
  -2  -3   5      470.71      419.56     11.46 o
  -1  -3   5     1820.15     1768.77     35.45 o
   0  -3   5     1976.42     2078.56     40.70 o
   1  -3   5     1868.13     1981.21     38.66 o
   2  -3   5       88.21       60.61      3.03 o
   3  -3   5      292.62      322.33      4.39 o
   4  -3   5       26.17       34.49      3.00 o
   5  -3   5        0.21        0.80      1.20 o
   6  -3   5       25.73       26.38      3.19 o
   7  -3   5      226.03      216.44      6.53 o
   8  -3   5       26.56       26.48      3.95 o
  -7  -2   5        1.79        1.31      1.26 o
  -6  -2   5      588.76      611.79      9.42 o
  -5  -2   5      178.61      183.00      4.19 o
  -4  -2   5       97.69       99.67      2.81 o
  -3  -2   5      159.72      159.19      6.10 o
  -2  -2   5        9.08        2.90      0.99 o
  -1  -2   5     1227.39     1110.47     23.10 o
   0  -2   5     1424.63     1424.97     28.22 o
   1  -2   5      315.50      307.27      7.80 o
   2  -2   5     1496.87     1622.97     22.33 o
   3  -2   5        0.28        0.88      0.50 o
   4  -2   5     1419.05     1449.17     29.97 o
   5  -2   5       13.85        8.78      1.82 o
   6  -2   5        0.02       -0.09      1.11 o
   7  -2   5       82.07       81.75      3.91 o
   8  -2   5       52.39       45.25      4.53 o
  -8  -1   5        4.96        5.88      2.41 o
  -7  -1   5        4.95        4.77      1.41 o
  -6  -1   5      396.69      427.85      9.03 o
  -5  -1   5     1833.00     1850.38     22.59 o
  -4  -1   5      492.35      499.18      7.34 o
  -3  -1   5      350.60      363.18      7.02 o
  -2  -1   5        2.09        2.98      0.97 o
  -1  -1   5     4313.17     4466.33     81.98 o
   0  -1   5       61.57       52.50      2.55 o
   1  -1   5     1161.32     1204.39     23.41 o
   2  -1   5       59.49       71.94      2.01 o
   3  -1   5     4819.22     5026.05     91.22 o
   4  -1   5      314.09      330.98      9.71 o
   5  -1   5       28.56       29.69      2.88 o
   6  -1   5       41.42       42.30      3.57 o
   7  -1   5      206.81      203.68      6.15 o
   8  -1   5      228.75      215.42      6.73 o
   9  -1   5       54.64       62.50      5.45 o
  -8   0   5       19.01       20.41      3.54 o
  -7   0   5      130.92      124.87      6.92 o
  -6   0   5       12.28       16.83      2.20 o
  -5   0   5      290.36      266.65     10.37 o
  -4   0   5      978.80      958.42     11.88 o
  -3   0   5     1123.72     1127.48     16.58 o
  -2   0   5     1815.42     1747.77     27.86 o
  -1   0   5      683.30      711.06     15.38 o
   0   0   5       15.44       16.20      1.39 o
   1   0   5      309.29      269.23      4.72 o
   2   0   5      552.71      602.80     13.52 o
   3   0   5      333.86      360.67      9.75 o
   4   0   5     1137.48     1188.49     25.41 o
   5   0   5     1178.51     1142.31     25.35 o
   6   0   5      318.40      315.51     10.79 o
   7   0   5       96.19       91.91      4.01 o
   8   0   5        3.78        2.78      1.37 o
   9   0   5        5.79       11.29      2.83 o
  -8   1   5      121.75      124.71      7.53 o
  -7   1   5      337.27      325.08     11.90 o
  -6   1   5       32.42       28.08      2.20 o
  -5   1   5      197.84      169.00      4.83 o
  -4   1   5       59.55       64.12      6.58 o
  -3   1   5     1539.82     1592.21     31.55 o
  -2   1   5      126.51      114.21      3.46 o
  -1   1   5      240.37      261.33      4.56 o
   0   1   5     3976.06     4074.66     52.06 o
   1   1   5     3938.82     4249.04     56.61 o
   2   1   5     1242.56     1200.91     16.63 o
   3   1   5      281.17      269.13      4.76 o
   4   1   5      734.13      719.10     17.24 o
   5   1   5      965.59      797.75     19.79 o
   6   1   5      152.05      153.22      7.30 o
   7   1   5       79.36       63.06      3.54 o
   8   1   5      138.41      161.24      5.79 o
   9   1   5        4.80       11.41      4.45 o
  -8   2   5       68.63       70.58      5.74 o
  -7   2   5       35.98       36.89      3.90 o
  -6   2   5      257.45      250.87      6.53 o
  -5   2   5      380.77      344.90     25.51 o
  -4   2   5      203.68      202.72      9.22 o
  -3   2   5     5975.79     6422.84     80.86 o
  -2   2   5       65.34       50.51      2.11 o
  -1   2   5     3351.84     3497.80     36.31 o
   0   2   5      892.77     1065.85     14.96 o
   1   2   5     1289.74     1353.26     18.73 o
   2   2   5      928.17     1094.24     15.75 o
   3   2   5      907.91      950.49     14.04 o
   4   2   5       70.59       90.16      3.75 o
   5   2   5      210.17      221.27      8.58 o
   6   2   5      116.21      117.86      4.67 o
   7   2   5      501.95      502.76     10.59 o
   8   2   5       77.78       77.57      5.91 o
  -8   3   5       41.07       43.17      4.73 o
  -7   3   5      179.71      165.46      8.36 o
  -6   3   5      373.73      367.93      8.48 o
  -5   3   5      278.66      273.30      6.72 o
  -4   3   5      466.84      460.49     12.66 o
  -3   3   5       35.71       46.37      2.93 o
  -2   3   5     1920.85     2052.66     27.72 o
  -1   3   5     2676.32     2812.68     39.68 o
   0   3   5       20.29       29.15      1.42 o
   1   3   5     2657.31     2737.78     62.65 o
   2   3   5     1120.48     1001.09     14.96 o
   3   3   5     1601.83     1537.42     21.94 o
   4   3   5      552.55      543.92      9.55 o
   5   3   5       55.16       51.09      2.52 o
   6   3   5      844.62      817.80     21.68 o
   7   3   5       94.45      102.16      6.68 o
   8   3   5       26.54       27.89      4.11 o
  -7   4   5        1.94        3.64      2.24 o
  -6   4   5        6.49        7.46      1.57 o
  -5   4   5      408.42      396.46      8.66 o
  -4   4   5        4.47        3.54      1.00 o
  -3   4   5      746.12      803.38     13.20 o
  -2   4   5      707.53      671.84     11.11 o
  -1   4   5      824.47      852.10     10.27 o
   0   4   5     1016.83     1067.73     15.85 o
   1   4   5      118.80      129.70      7.18 o
   2   4   5       42.77       39.03      2.02 o
   3   4   5      869.79      802.92     13.21 o
   4   4   5        0.64       -0.02      0.59 o
   5   4   5      131.73      112.33      6.40 o
   6   4   5      271.35      281.55     11.20 o
   7   4   5        0.03        1.60      1.77 o
   8   4   5       89.17       92.52      6.87 o
  -7   5   5      219.62      237.42     10.61 o
  -6   5   5       13.63       11.51      1.89 o
  -5   5   5      246.92      265.17      6.98 o
  -4   5   5      158.90      150.16      4.77 o
  -3   5   5     1835.29     1782.73     25.64 o
  -2   5   5      235.63      246.82      5.82 o
  -1   5   5      177.99      181.93      9.18 o
   0   5   5      885.07      896.39     10.91 o
   1   5   5     2786.72     2874.73     58.15 o
   2   5   5      386.32      388.01      8.00 o
   3   5   5      196.83      179.95      5.06 o
   4   5   5        1.94        1.79      0.93 o
   5   5   5      329.41      325.14      7.74 o
   6   5   5       58.41       49.95      4.75 o
   7   5   5       45.20       49.89      4.84 o
  -6   6   5       50.43       52.37      3.27 o
  -5   6   5      169.73      158.36      5.43 o
  -4   6   5      159.44      161.06      5.19 o
  -3   6   5      347.26      353.72      7.85 o
  -2   6   5      192.82      193.33      5.10 o
  -1   6   5      157.42      137.80      6.61 o
   0   6   5      325.81      327.38      7.18 o
   1   6   5       24.43       22.85      1.93 o
   2   6   5      660.69      643.26     11.88 o
   3   6   5       15.52       17.33      4.42 o
   4   6   5      128.74      112.49      4.37 o
   5   6   5      187.32      190.60      4.14 o
   6   6   5      166.60      152.40      8.65 o
   7   6   5        0.22        2.31      1.68 o
  -5   7   5      110.29       99.01      4.36 o
  -4   7   5       22.60       26.17      3.69 o
  -3   7   5      578.80      555.67     16.79 o
  -2   7   5      100.93       97.83      6.10 o
  -1   7   5       96.41       89.94      5.72 o
   0   7   5       18.29       15.79      1.73 o
   1   7   5      267.01      256.36      9.97 o
   2   7   5        5.79        6.69      1.38 o
   3   7   5      386.93      378.19      8.93 o
   4   7   5        1.89        1.22      1.13 o
   5   7   5       17.48       18.05      1.53 o
   6   7   5       48.58       51.80      5.06 o
  -4   8   5       49.60       49.29      4.94 o
  -3   8   5       12.38       13.48      3.02 o
  -2   8   5      238.19      232.80     10.27 o
  -1   8   5      326.54      313.12     12.16 o
   0   8   5       63.37       61.79      5.10 o
   1   8   5       27.67       27.03      3.38 o
   2   8   5        0.95        0.27      0.93 o
   3   8   5        0.46        1.56      1.03 o
   4   8   5      113.43      112.56      4.98 o
   5   8   5       73.73       74.36      2.88 o
  -2   9   5        7.23        4.53      2.50 o
  -1   9   5      122.17      113.77      7.49 o
   0   9   5      256.26      258.38     11.52 o
   1   9   5        0.95        0.59      1.65 o
   2   9   5        0.45        3.73      1.26 o
   3   9   5       55.95       61.25      3.78 o
  -1  -8   6      159.14      193.56      9.90 o
   0  -8   6        3.71       10.44      2.81 o
   1  -8   6        0.85        4.09      1.80 o
   2  -8   6        0.35        3.35      1.75 o
  -3  -7   6        0.08       -0.16      1.32 o
  -2  -7   6       82.43      103.33      6.76 o
  -1  -7   6        3.41        4.98      2.17 o
   0  -7   6       39.79       65.19      5.24 o
   1  -7   6      167.84      183.97      8.55 o
   2  -7   6        0.44        3.50      1.75 o
   4  -7   6        1.17        3.36      1.63 o
  -5  -6   6       14.68       12.47      2.98 o
  -4  -6   6      156.08      142.40      7.89 o
  -3  -6   6      190.83      171.26      8.41 o
  -2  -6   6       85.09       78.96      5.46 o
  -1  -6   6       19.89       20.60      3.10 o
   0  -6   6       11.35        9.10      2.32 o
   1  -6   6      205.68      222.66      9.00 o
   2  -6   6      360.96      400.26     12.56 o
   3  -6   6        5.35        7.05      1.19 o
   4  -6   6       59.49       54.54      4.67 o
   5  -6   6       26.08       25.25      3.43 o
  -6  -5   6        2.22        4.67      2.10 o
  -5  -5   6       38.97       45.12      4.42 o
  -4  -5   6       59.47       47.38      4.34 o
  -3  -5   6     1068.14     1077.21     26.13 o
  -2  -5   6      150.05      139.61      6.83 o
  -1  -5   6       58.12       56.52      4.25 o
   0  -5   6      141.20      144.91      6.71 o
   1  -5   6      376.10      408.21     12.24 o
   2  -5   6      114.08      125.99      5.88 o
   3  -5   6      346.30      352.21     10.75 o
   4  -5   6       30.36       32.66      3.57 o
   5  -5   6      360.51      319.48     11.32 o
   6  -5   6       69.80       70.20      5.05 o
   7  -5   6        0.43        4.56      2.20 o
  -6  -4   6        2.80        5.78      2.24 o
  -5  -4   6        1.27        1.09      1.46 o
  -4  -4   6      461.86      470.74     14.41 o
  -3  -4   6       17.89       17.97      2.64 o
  -2  -4   6      281.34      290.12      9.73 o
  -1  -4   6      301.42      373.90     11.13 o
   0  -4   6       92.20       71.81      4.18 o
   1  -4   6      129.82      117.65      5.29 o
   2  -4   6       11.27        9.26      1.65 o
   3  -4   6       24.38       23.21      1.75 o
   4  -4   6      560.16      544.41     15.11 o
   5  -4   6       86.07       92.52      5.43 o
   6  -4   6      201.30      189.38      8.29 o
  -7  -3   6        0.46        1.04      1.39 o
  -6  -3   6       85.21       79.48      5.41 o
  -5  -3   6        4.74        4.27      1.80 o
  -4  -3   6       21.17       26.74      2.97 o
  -3  -3   6        9.42        9.69      1.96 o
  -2  -3   6      181.38      173.93      6.71 o
  -1  -3   6     2288.32     2225.06     43.95 o
   0  -3   6     2184.13     2196.48     43.04 o
   1  -3   6      179.94      169.44      5.97 o
   2  -3   6       20.53       15.96      1.75 o
   3  -3   6        0.57        2.75      0.78 o
   4  -3   6       64.83       62.74      4.08 o
   5  -3   6      402.28      360.72     11.31 o
   6  -3   6       84.92       76.58      5.06 o
   7  -3   6       59.53       75.32      5.38 o
   8  -3   6      114.15      119.18      7.46 o
  -7  -2   6        9.15       11.43      1.96 o
  -6  -2   6      126.47      139.62      9.22 o
  -5  -2   6      667.62      665.98     15.84 o
  -4  -2   6        6.23        5.15      1.56 o
  -3  -2   6        0.69        0.57      0.80 o
  -2  -2   6        2.57        2.19      1.06 o
  -1  -2   6      690.05      733.95     16.80 o
   0  -2   6     2034.25     2040.85     39.56 o
   1  -2   6     1096.38      987.87     20.50 o
   2  -2   6      166.22      126.65      4.86 o
   3  -2   6     2419.69     2525.86     33.79 o
   4  -2   6       30.56       36.68      3.12 o
   5  -2   6        8.62        4.70      1.54 o
   6  -2   6        5.75        7.60      2.08 o
   7  -2   6       46.15       43.18      4.20 o
   8  -2   6      162.28      162.74      5.88 o
  -7  -1   6      110.92      110.05      4.54 o
  -6  -1   6      506.64      521.89     10.66 o
  -5  -1   6     1014.25     1087.58     17.43 o
  -4  -1   6      310.19      317.86      7.01 o
  -3  -1   6      611.36      632.98     15.63 o
  -2  -1   6      861.42      856.18     19.13 o
  -1  -1   6     3496.68     3714.43     69.21 o
   0  -1   6      218.90      290.87      7.79 o
   1  -1   6      150.44      156.36      3.59 o
   2  -1   6     4193.23     4355.17     56.06 o
   3  -1   6      408.09      411.04      6.87 o
   4  -1   6      851.38      854.51     19.79 o
   5  -1   6      183.45      189.99      7.58 o
   6  -1   6       18.36       23.05      3.02 o
   7  -1   6      216.40      209.98      9.00 o
   8  -1   6       18.98       20.63      2.49 o
  -8   0   6        6.51       10.32      2.90 o
  -7   0   6       30.16       33.07      2.60 o
  -6   0   6      880.38      903.70     28.25 o
  -5   0   6       41.09       39.93      2.47 o
  -4   0   6      282.04      286.65      6.52 o
  -3   0   6     2040.33     2028.16     27.87 o
  -2   0   6     1450.89     1589.81     32.12 o
  -1   0   6     1341.05     1360.11     27.47 o
   0   0   6        2.60        5.57      0.96 o
   1   0   6      133.43      128.81      3.02 o
   2   0   6     1460.98     1403.55     19.28 o
   3   0   6     2206.34     2454.01     50.57 o
   4   0   6      563.58      604.68     15.31 o
   5   0   6      242.18      255.68      9.16 o
   6   0   6       23.02       23.46      3.05 o
   7   0   6      117.09      111.41      4.54 o
   8   0   6       14.98       13.81      2.10 o
   9   0   6       19.58       20.92      2.68 o
  -8   1   6        9.33       11.67      2.95 o
  -7   1   6      106.29      116.44      4.59 o
  -6   1   6        9.24        6.50      1.44 o
  -5   1   6      152.85      152.59      4.72 o
  -4   1   6       91.83       92.11      4.77 o
  -3   1   6     1155.42     1124.99     16.89 o
  -2   1   6     2729.07     2537.60     33.60 o
  -1   1   6     5496.55     5590.46     71.12 o
   0   1   6      552.13      624.49     22.15 o
   1   1   6      326.34      282.03      5.20 o
   2   1   6      272.17      232.07      4.55 o
   3   1   6     1709.66     1858.94     25.21 o
   4   1   6      125.56      120.29      5.50 o
   5   1   6        3.60        4.46      1.72 o
   6   1   6      217.44      218.70      9.07 o
   7   1   6      490.21      495.95     10.58 o
   8   1   6       11.10       17.99      2.32 o
   9   1   6        7.84       16.60      3.01 o
  -8   2   6       30.13       28.75      4.20 o
  -7   2   6      108.97      112.66      6.83 o
  -6   2   6      440.05      430.19      9.40 o
  -5   2   6       41.30       42.80      2.50 o
  -4   2   6      463.78      467.93     14.76 o
  -3   2   6        3.16        8.20      4.12 o
  -2   2   6      149.20      149.42      2.59 o
  -1   2   6     1321.99     1348.74     15.07 o
   0   2   6     1581.86     1554.97     21.30 o
   1   2   6     2014.69     2127.57     28.51 o
   2   2   6      930.75     1006.29     14.76 o
   3   2   6        5.52       16.11      2.60 o
   4   2   6      311.41      330.42      6.20 o
   6   2   6      458.15      460.32     14.60 o
   7   2   6       65.29       58.71      3.30 o
   8   2   6       57.45       82.55      6.30 o
  -7   3   6       23.66       26.62      3.87 o
  -6   3   6      168.32      159.16      5.34 o
  -5   3   6      540.05      536.79     10.63 o
  -4   3   6       16.72       12.14      1.51 o
  -3   3   6     1925.64     2008.41     28.00 o
  -2   3   6       31.34       24.64      1.63 o
  -1   3   6      112.70      130.98      5.03 o
   0   3   6     3115.14     3252.11     83.00 o
   1   3   6      878.15      915.23     13.82 o
   2   3   6      345.93      352.55     10.32 o
   3   3   6     1110.36     1162.00     17.27 o
   4   3   6      228.08      233.56      5.30 o
   5   3   6     2239.49     2238.07     46.51 o
   6   3   6      275.80      272.19     10.93 o
   7   3   6       79.30       81.56      6.12 o
   8   3   6       45.72       48.92      4.87 o
  -7   4   6       45.65       46.43      4.65 o
  -6   4   6      277.27      253.67      7.05 o
  -5   4   6       37.94       34.94      2.45 o
  -4   4   6      581.13      595.59     11.24 o
  -3   4   6      140.36      130.64      4.09 o
  -2   4   6        1.76        0.81      0.68 o
  -1   4   6       72.25       61.61      1.72 o
   0   4   6     2733.94     2788.61     51.52 o
   1   4   6     1117.56     1101.70     33.97 o
   2   4   6     1815.26     1821.27     25.81 o
   3   4   6      600.27      537.74      9.78 o
   4   4   6      317.89      306.86      8.84 o
   5   4   6       52.09       43.11      4.04 o
   6   4   6       33.22       26.38      3.80 o
   7   4   6       83.48       91.29      6.57 o
   8   4   6        1.73        4.91      2.15 o
  -7   5   6        9.98        9.69      2.65 o
  -6   5   6       98.96       95.24      4.28 o
  -5   5   6       40.86       34.95      2.58 o
  -4   5   6       54.01       51.94      2.83 o
  -3   5   6      400.40      367.19      7.93 o
  -2   5   6     1236.66     1218.43     18.36 o
  -1   5   6      275.65      273.05      4.55 o
   0   5   6      551.16      541.17     35.38 o
   1   5   6      446.46      484.19      9.13 o
   2   5   6      281.18      282.13      6.51 o
   3   5   6       86.68       81.52      3.29 o
   4   5   6       49.02       45.54      2.59 o
   5   5   6      476.69      465.26     15.16 o
   6   5   6      190.35      217.32     10.18 o
   7   5   6        5.02       11.19      3.03 o
  -6   6   6       76.57       78.92      4.99 o
  -5   6   6      334.41      333.76      8.40 o
  -4   6   6       25.56       25.48      2.64 o
  -3   6   6       91.45       82.63      4.81 o
  -2   6   6       65.24       61.09      2.81 o
  -1   6   6        0.77        0.99      1.13 o
   0   6   6        2.11        0.34      0.65 o
   1   6   6      288.61      289.27      6.82 o
   2   6   6       12.99       17.66      1.81 o
   3   6   6      564.86      551.91     11.02 o
   4   6   6        8.13        9.09      1.56 o
   5   6   6       33.01       32.78      4.18 o
   6   6   6        0.65        0.59      1.75 o
   7   6   6       19.20       20.36      3.85 o
  -5   7   6       10.40       15.77      2.95 o
  -4   7   6      204.47      207.80      9.57 o
  -3   7   6      215.80      222.02      9.75 o
  -2   7   6      428.15      404.22     13.68 o
  -1   7   6      344.96      345.98     12.30 o
   0   7   6      340.36      333.86     11.81 o
   1   7   6        1.88        1.43      1.00 o
   2   7   6       74.44       72.45      3.82 o
   3   7   6      222.97      211.84      6.35 o
   4   7   6      160.89      149.68      5.35 o
   5   7   6      215.08      218.43     10.30 o
   6   7   6        9.83       15.28      3.45 o
  -4   8   6       51.92       49.10      4.96 o
  -3   8   6       87.52       94.65      6.68 o
  -2   8   6        3.17        3.21      2.13 o
  -1   8   6       74.65       72.06      5.65 o
   0   8   6      194.46      193.77      9.26 o
   1   8   6      110.15      108.64      4.42 o
   2   8   6        2.66        3.18      1.23 o
   3   8   6       14.90       11.94      1.92 o
   4   8   6       37.90       41.23      3.04 o
  -2   9   6       39.28       40.56      4.61 o
  -1   9   6       90.90       91.29      6.88 o
   0   9   6       60.56       62.45      5.53 o
   1   9   6      127.61      128.51      7.91 o
   2   9   6        0.39        1.23      1.10 o
  -3  -7   7        4.89        4.06      2.38 o
  -2  -7   7       52.57       43.86      4.67 o
  -1  -7   7       76.68       90.82      6.30 o
   0  -7   7        5.30        4.35      2.06 o
   1  -7   7       41.07       45.51      4.44 o
   2  -7   7       99.79      113.66      6.78 o
   4  -7   7        0.08        1.02      1.28 o
  -4  -6   7        0.88        2.12      1.68 o
  -3  -6   7       50.24       51.23      4.73 o
  -2  -6   7       96.64      100.20      6.28 o
  -1  -6   7       11.23        7.61      2.24 o
   0  -6   7       23.70       26.29      3.43 o
   1  -6   7      369.13      352.21     12.12 o
   2  -6   7      155.03      159.79      7.60 o
   4  -6   7        1.03       -0.75      1.46 o
   5  -6   7        5.87        9.76      2.53 o
  -5  -5   7        4.03        4.46      2.15 o
  -4  -5   7      434.32      446.46     14.90 o
  -3  -5   7        0.78        1.39      1.60 o
  -2  -5   7       78.71       76.12      5.10 o
  -1  -5   7       16.90       18.00      2.71 o
   0  -5   7      495.87      480.45     14.13 o
   1  -5   7       12.48       15.17      2.53 o
   2  -5   7      468.49      506.03     14.20 o
   3  -5   7        0.46        0.33      1.13 o
   4  -5   7      320.14      345.98     12.17 o
   5  -5   7       43.61       51.33      4.56 o
   6  -5   7        6.63        8.05      2.38 o
  -6  -4   7        1.17        1.99      1.75 o
  -5  -4   7       45.87       38.83      4.01 o
  -4  -4   7       86.45       90.49      5.74 o
  -3  -4   7      487.07      514.67     15.09 o
  -2  -4   7        6.63        7.39      2.01 o
  -1  -4   7      312.89      293.24      9.78 o
   0  -4   7      437.50      439.61     12.52 o
   1  -4   7        0.55        1.27      1.13 o
   2  -4   7       86.09       77.07      4.27 o
   3  -4   7        4.78        3.47      0.99 o
   4  -4   7       82.92       78.54      5.12 o
   5  -4   7      539.16      513.16     15.02 o
   6  -4   7       35.35       29.60      3.71 o
   7  -4   7       28.11       30.87      3.80 o
  -6  -3   7        2.20        5.67      1.99 o
  -5  -3   7       58.30       48.80      4.16 o
  -4  -3   7      545.31      564.39     15.89 o
  -3  -3   7       47.24       52.48      3.85 o
  -2  -3   7       72.72       78.80      4.61 o
  -1  -3   7      219.46      217.44      7.68 o
   0  -3   7      778.73      735.11     17.38 o
   1  -3   7     1055.35     1095.12     23.41 o
   2  -3   7       18.05       18.40      1.89 o
   3  -3   7       26.60       28.00      2.21 o
   4  -3   7      310.97      316.01     10.53 o
   5  -3   7        0.27        2.62      1.65 o
   6  -3   7       64.80       66.96      4.91 o
   7  -3   7       24.92       27.07      3.64 o
   8  -3   7       24.23       26.33      4.11 o
  -7  -2   7       38.45       32.60      2.72 o
  -6  -2   7      460.10      453.68     14.26 o
  -5  -2   7        3.98        3.28      1.73 o
  -4  -2   7      513.03      506.12     14.38 o
  -3  -2   7       20.46       24.66      2.64 o
  -2  -2   7        4.71        4.14      1.35 o
  -1  -2   7     1383.83     1507.57     31.06 o
   0  -2   7      372.75      415.37     10.89 o
   1  -2   7      618.96      601.09     13.94 o
   2  -2   7     1107.36     1060.32     15.91 o
   3  -2   7       26.64       41.42      7.23 o
   4  -2   7      280.17      258.23      8.97 o
   5  -2   7        3.66        2.51      1.44 o
   6  -2   7       70.64       67.44      4.80 o
   7  -2   7      208.92      227.27      9.68 o
   8  -2   7      101.54      104.27      4.76 o
  -7  -1   7       40.02       39.02      4.58 o
  -6  -1   7      393.88      396.13      9.65 o
  -5  -1   7      900.68      908.17     23.50 o
  -4  -1   7      337.10      312.58     10.13 o
  -3  -1   7      109.33      103.95      5.12 o
  -2  -1   7     1220.95     1352.01     28.56 o
  -1  -1   7      339.84      362.89      9.99 o
   0  -1   7       14.00       21.07      1.91 o
   1  -1   7     1052.59     1109.78     16.17 o
   2  -1   7     1172.08     1259.70     18.00 o
   3  -1   7     3788.45     3618.36     47.29 o
   4  -1   7      377.24      305.14      9.82 o
   5  -1   7        5.93        9.47      2.06 o
   6  -1   7       21.48       28.81      3.42 o
   7  -1   7       29.89       30.75      3.75 o
   8  -1   7       14.84       15.45      2.24 o
  -7   0   7        5.71        5.43      1.52 o
  -6   0   7       38.42       34.97      2.65 o
  -5   0   7        1.41        2.67      1.07 o
  -4   0   7      407.70      384.40      8.11 o
  -3   0   7      152.21      144.17      4.28 o
  -2   0   7     4883.02     5065.38     93.86 o
  -1   0   7      241.01      262.23      7.89 o
   0   0   7      177.07      167.13      3.85 o
   1   0   7      295.71      319.01      9.90 o
   2   0   7      653.15      658.47     10.24 o
   3   0   7      729.84      746.81     27.43 o
   4   0   7     1403.80     1397.66     29.92 o
   5   0   7      177.87      174.05      7.42 o
   6   0   7      131.21      133.09      6.78 o
   7   0   7      295.95      296.24     11.46 o
   8   0   7        0.18        2.20      1.23 o
  -7   1   7       86.99       75.64      3.82 o
  -6   1   7      304.96      307.83      7.70 o
  -5   1   7      137.34      136.21      9.79 o
  -4   1   7        2.83        1.97      0.84 o
  -3   1   7     1550.26     1561.46     57.46 o
  -2   1   7      750.17      833.32     19.06 o
  -1   1   7     2437.31     2740.41     36.16 o
   0   1   7     1218.71     1229.62     17.35 o
   1   1   7       93.00       91.14      3.23 o
   2   1   7     2936.06     3025.21     59.27 o
   3   1   7        1.01        2.90      0.59 o
   4   1   7      130.46      153.01      6.64 o
   5   1   7      217.40      203.48      8.25 o
   6   1   7      445.39      435.54     14.13 o
   7   1   7      270.26      263.34     10.91 o
   8   1   7       23.19       26.15      2.62 o
  -7   2   7      241.81      234.44      6.98 o
  -6   2   7        4.41        3.46      1.32 o
  -5   2   7        8.15        6.56      1.37 o
  -4   2   7        7.56       10.35      5.67 o
  -3   2   7     1341.30     1299.85     19.44 o
  -2   2   7     1788.91     1978.51     56.39 o
  -1   2   7     1171.49     1199.76     25.31 o
   0   2   7      701.62      725.45     11.19 o
   1   2   7     5039.66     5167.39     66.44 o
   2   2   7      113.61      103.26      3.00 o
   3   2   7       54.65       49.95      2.03 o
   4   2   7        0.96        0.40      0.87 o
   5   2   7      445.32      446.83     13.74 o
   6   2   7      731.65      674.86     19.11 o
   7   2   7      227.76      230.13     11.74 o
   8   2   7        0.50        1.20      1.80 o
  -7   3   7      264.45      261.40      7.56 o
  -6   3   7      645.41      609.17     12.26 o
  -5   3   7       28.34       30.58      2.32 o
  -4   3   7     1066.11     1038.68     16.75 o
  -3   3   7       27.22       26.87      1.94 o
  -2   3   7       23.87       29.02      2.01 o
  -1   3   7        2.77        2.34      0.50 o
   0   3   7      278.26      292.86      5.77 o
   1   3   7      878.53      814.51     13.15 o
   2   3   7     5677.42     6108.98     78.60 o
   3   3   7      751.57      783.54     12.63 o
   4   3   7      357.62      340.99     11.50 o
   5   3   7       81.07       82.60      5.57 o
   6   3   7       19.18       23.26      3.54 o
   7   3   7      119.62      117.13      7.49 o
   8   3   7      132.01      145.54      8.64 o
  -7   4   7        0.23        5.98      2.38 o
  -6   4   7       29.06       26.81      6.84 o
  -5   4   7      393.39      386.60     12.54 o
  -4   4   7       25.66       19.61      2.97 o
  -3   4   7      443.86      429.46      8.68 o
  -2   4   7      415.24      382.00      7.75 o
  -1   4   7      657.50      680.17      8.75 o
   0   4   7      284.81      268.15     14.14 o
   1   4   7      178.89      161.07      4.31 o
   2   4   7       26.11       25.40      3.81 o
   3   4   7      588.86      565.15     33.97 o
   4   4   7       30.41       30.73      2.01 o
   5   4   7      583.77      536.24     16.34 o
   6   4   7       32.86       36.35      4.34 o
   7   4   7        0.28        0.68      1.47 o
   8   4   7        2.61        6.82      2.36 o
  -6   5   7        7.45        7.57      1.71 o
  -5   5   7      576.43      584.99     11.88 o
  -4   5   7      354.32      347.46      8.09 o
  -3   5   7      181.66      175.09      5.15 o
  -2   5   7       50.93       39.73      2.38 o
  -1   5   7      172.30      158.70      4.34 o
   0   5   7      969.32      984.27     15.50 o
   1   5   7      301.38      290.96      6.57 o
   2   5   7       46.54       52.72      2.62 o
   3   5   7      290.77      293.57      6.90 o
   4   5   7      760.83      718.13     13.56 o
   5   5   7       23.20       29.86      3.95 o
   6   5   7       10.17        9.35      2.88 o
   7   5   7       34.00       43.20      4.68 o
  -6   6   7       37.57       42.39      3.07 o
  -5   6   7      154.08      151.68      5.47 o
  -4   6   7      282.39      287.51     10.65 o
  -3   6   7      351.56      337.75      7.83 o
  -2   6   7        3.88        5.36      2.03 o
  -1   6   7      806.93      830.25     21.47 o
   0   6   7      270.95      236.04      5.84 o
   1   6   7        0.36        1.21      0.85 o
   2   6   7      114.00      112.65      7.34 o
   3   6   7      120.61      117.58      4.78 o
   4   6   7      474.48      458.74      9.97 o
   5   6   7      207.75      177.31      8.91 o
   6   6   7       95.43       89.82      6.68 o
   7   6   7        7.92       13.18      3.24 o
  -5   7   7       96.34      100.02      4.47 o
  -4   7   7        9.33        7.63      2.45 o
  -3   7   7      197.53      197.15      9.36 o
  -2   7   7       91.32       89.38      6.02 o
  -1   7   7        6.81        7.94      2.31 o
   0   7   7      132.60      141.06      7.51 o
   1   7   7      878.18      847.44     14.99 o
   2   7   7        5.23        9.12      1.61 o
   3   7   7      248.83      245.76     14.10 o
   4   7   7       27.72       31.84      2.65 o
   5   7   7       75.69       82.19      6.23 o
   6   7   7       54.65       52.76      5.34 o
  -4   8   7       31.26       29.79      4.25 o
  -3   8   7        3.52        4.04      2.08 o
  -2   8   7      423.50      459.09     15.87 o
  -1   8   7       26.71       26.74      3.94 o
   0   8   7        7.99       10.21      2.76 o
   1   8   7        0.85        3.66      2.01 o
   2   8   7       62.49       65.17      4.23 o
   3   8   7       34.52       34.91      2.81 o
   4   8   7       44.66       43.02      4.14 o
  -2   9   7        2.95        1.56      1.87 o
  -1   9   7       61.50       67.48      5.95 o
   0   9   7      133.58      147.71      8.65 o
   1   9   7       41.80       45.16      4.82 o
   2   9   7       78.76       78.49      6.12 o
  -2  -7   8      136.96      143.39      8.38 o
  -1  -7   8        0.78        0.57      1.54 o
   0  -7   8       89.23       97.95      6.52 o
   1  -7   8        0.37        0.90      1.66 o
   2  -7   8        0.09        0.94      1.61 o
  -4  -6   8       11.48       10.75      2.93 o
  -3  -6   8       84.34       88.88      6.43 o
  -2  -6   8        0.97        0.31      1.65 o
  -1  -6   8       30.85       32.14      3.71 o
   0  -6   8       34.65       29.40      3.57 o
   1  -6   8       56.32       67.38      5.06 o
   2  -6   8      201.70      206.91      8.91 o
   4  -6   8       58.93       60.61      5.08 o
   5  -6   8        3.69        9.64      2.38 o
  -5  -5   8        0.46        1.13      1.53 o
  -4  -5   8       38.42       40.32      4.34 o
  -3  -5   8       82.81       84.53      5.79 o
  -2  -5   8        8.30       17.39      2.97 o
  -1  -5   8       18.31       13.65      2.65 o
   0  -5   8       20.02       12.71      2.46 o
   1  -5   8       71.76       69.73      4.67 o
   2  -5   8        4.24        5.12      1.82 o
   3  -5   8       49.90       59.17      4.87 o
   4  -5   8       14.39       18.07      3.21 o
   5  -5   8       45.95       44.08      4.46 o
   6  -5   8       44.88       37.88      4.04 o
  -5  -4   8        5.81        5.20      2.15 o
  -4  -4   8      171.09      176.63      8.41 o
  -3  -4   8       55.61       49.29      4.20 o
  -2  -4   8      492.75      485.07     14.41 o
  -1  -4   8       24.56       22.89      2.90 o
   0  -4   8      162.36      145.02      6.54 o
   1  -4   8      529.40      501.18     13.68 o
   2  -4   8        5.63        5.95      1.63 o
   3  -4   8        6.56       12.66      2.57 o
   4  -4   8      236.47      254.38     10.01 o
   5  -4   8        0.57       -0.90      1.39 o
   6  -4   8      121.74      126.70      7.13 o
   7  -4   8        1.78        5.19      2.19 o
  -6  -3   8       27.59       26.40      3.69 o
  -5  -3   8      215.80      204.38      9.10 o
  -4  -3   8      197.83      198.40      8.55 o
  -3  -3   8        1.47        1.04      1.25 o
  -2  -3   8        1.81        2.24      1.32 o
  -1  -3   8      448.35      446.90     12.75 o
   0  -3   8     1854.16     1593.38     33.12 o
   1  -3   8      310.26      292.93      8.98 o
   2  -3   8       25.83       24.68      2.25 o
   4  -3   8       55.58       56.35      4.27 o
   5  -3   8      142.43      127.33      6.62 o
   6  -3   8        0.54       -0.24      1.46 o
   7  -3   8       37.16       40.43      4.21 o
  -7  -2   8        1.80        1.68      1.72 o
  -6  -2   8       50.50       52.62      4.65 o
  -5  -2   8     1211.48     1240.74     29.17 o
  -4  -2   8        8.92       11.06      2.43 o
  -3  -2   8       19.95       17.53      2.53 o
  -2  -2   8       33.81       19.15      2.46 o
  -1  -2   8      410.58      397.12     11.24 o
   0  -2   8     1841.68     1854.25     37.20 o
   1  -2   8      319.38      330.01      9.19 o
   2  -2   8      354.98      326.78     13.66 o
   3  -2   8      614.20      612.23     10.34 o
   4  -2   8      304.77      317.54     10.60 o
   5  -2   8        7.40       10.35      2.32 o
   6  -2   8       11.14       11.60      2.62 o
   7  -2   8        2.77        3.59      1.96 o
   8  -2   8       32.61       38.62      4.56 o
  -7  -1   8       14.04       18.37      2.31 o
  -6  -1   8      104.26       98.91      5.28 o
  -5  -1   8        8.89       11.67      2.45 o
  -4  -1   8      655.37      651.90     17.31 o
  -3  -1   8       53.93       53.74      3.83 o
  -2  -1   8      114.42       86.76      4.60 o
  -1  -1   8       89.38       73.05      4.01 o
   0  -1   8      637.42      748.05     17.10 o
   1  -1   8      110.25      116.18      3.38 o
   2  -1   8      841.92      845.40     13.08 o
   3  -1   8       24.53       25.58      1.53 o
   4  -1   8     1611.21     1587.14     33.51 o
   5  -1   8       11.51        7.51      2.03 o
   6  -1   8       74.79       77.24      5.27 o
   7  -1   8        5.85       17.26      3.14 o
   8  -1   8       46.50       46.08      4.63 o
  -7   0   8        0.11        1.72      1.26 o
  -6   0   8      262.52      280.78      8.57 o
  -5   0   8        4.34        5.79      1.42 o
  -4   0   8      109.78      107.72      5.00 o
  -3   0   8      761.50      762.86     18.73 o
  -2   0   8      564.42      576.08     14.78 o
  -1   0   8      432.63      431.96     11.52 o
   0   0   8       75.27       67.03      3.48 o
   1   0   8      366.73      396.29      8.80 o
   2   0   8      295.12      275.84      5.49 o
   3   0   8      761.04      719.54     11.27 o
   4   0   8       30.08       18.64      2.60 o
   5   0   8      219.91      230.19      8.90 o
   6   0   8      310.73      305.95     11.22 o
   7   0   8      119.05      115.99      6.92 o
   8   0   8       25.86       18.31      3.50 o
  -7   1   8      334.05      326.98      8.68 o
  -6   1   8        4.51        3.96      1.33 o
  -5   1   8       83.15       78.40      3.56 o
  -4   1   8        4.88        2.74      1.02 o
  -3   1   8      237.64      246.13      6.03 o
  -2   1   8     4981.87     5292.96     68.13 o
  -1   1   8      487.94      503.77      8.54 o
   0   1   8        4.75        6.98      1.30 o
   1   1   8      967.15     1032.20     15.22 o
   2   1   8       74.24       90.19      4.45 o
   3   1   8        1.11        2.17      0.61 o
   4   1   8       26.81       21.14      2.77 o
   5   1   8       50.72       42.96      3.71 o
   6   1   8     1505.70     1497.76     33.97 o
   7   1   8      140.05      117.36      7.23 o
   8   1   8       20.15       21.07      6.69 o
  -7   2   8      271.45      255.93      7.55 o
  -6   2   8      244.80      251.90      7.15 o
  -5   2   8       33.54       30.60      2.82 o
  -4   2   8       46.84       50.55      2.75 o
  -3   2   8      133.68      130.56      8.35 o
  -2   2   8      175.70      175.00     11.19 o
  -1   2   8       84.00      106.51      5.98 o
   0   2   8     1424.72     1638.76     22.90 o
   1   2   8     1410.08     1407.26     20.12 o
   2   2   8     3301.54     3321.06     44.03 o
   3   2   8       41.64       38.76      1.85 o
   4   2   8       24.38       32.60      3.14 o
   5   2   8       46.56       46.76      4.25 o
   6   2   8       45.53       35.76      3.94 o
   7   2   8      133.90      136.07      7.99 o
   8   2   8      117.22      126.76      7.96 o
  -7   3   8       36.11       35.14      2.96 o
  -6   3   8        8.54        9.63      1.80 o
  -5   3   8      316.09      302.38      7.66 o
  -4   3   8       43.83       47.06      3.13 o
  -3   3   8      641.76      684.57     12.14 o
  -2   3   8        6.21        9.42      1.29 o
  -1   3   8       41.32       51.16      1.95 o
   0   3   8      730.94      689.00     11.20 o
   1   3   8     1499.36     1518.43     30.47 o
   2   3   8        8.49        7.81      1.12 o
   3   3   8      159.38      133.65      3.85 o
   4   3   8       23.73       20.15      2.83 o
   5   3   8       85.10       85.26      5.65 o
   6   3   8      149.31      134.42      7.67 o
   7   3   8        2.73        7.02      2.55 o
   8   3   8        2.92        1.72      1.86 o
  -7   4   8        1.22        2.74      3.25 o
  -6   4   8        6.73        4.62      1.44 o
  -5   4   8      186.25      179.46      7.73 o
  -4   4   8     1510.22     1536.14     23.45 o
  -3   4   8      308.14      296.96      7.01 o
  -2   4   8        3.77        2.12      0.82 o
  -1   4   8       16.78       15.75      2.25 o
   0   4   8      863.09      932.42     34.65 o
   1   4   8     1292.38     1302.67     32.07 o
   2   4   8      304.44      284.56      9.91 o
   3   4   8        0.08        0.04      0.62 o
   4   4   8      616.35      623.98     17.45 o
   5   4   8       79.99       65.40      5.15 o
   6   4   8        8.43        7.56      2.45 o
   7   4   8        4.51        6.59      2.46 o
   8   4   8       48.61       58.83      5.64 o
  -6   5   8       30.95       29.55      2.69 o
  -5   5   8       11.10       11.10      2.07 o
  -4   5   8      201.94      194.39      5.90 o
  -3   5   8      593.78      586.98     11.27 o
  -2   5   8      952.78      936.01     22.63 o
  -1   5   8      553.39      553.71     15.52 o
   0   5   8      360.58      347.14      7.21 o
   1   5   8       15.45       10.19      1.30 o
   2   5   8        1.67        2.50      0.99 o
   3   5   8       92.31       82.85      4.79 o
   4   5   8      233.11      233.63      6.21 o
   5   5   8      314.64      280.89     11.43 o
   6   5   8      247.36      268.88     11.76 o
   7   5   8        3.03        6.49      2.38 o
  -5   6   8      200.96      234.90      6.99 o
  -4   6   8        2.09        1.21      1.12 o
  -3   6   8        0.59       -0.68      0.82 o
  -2   6   8      247.73      253.51     10.18 o
  -1   6   8      560.14      595.47     17.19 o
   0   6   8      279.74      299.31     10.89 o
   1   6   8      398.61      401.10      8.59 o
   2   6   8       69.58       68.06      3.19 o
   3   6   8      396.08      390.71      8.84 o
   4   6   8       15.27       11.24      1.72 o
   5   6   8        8.42       10.51      2.88 o
   6   6   8       48.23       55.60      5.45 o
  -5   7   8        0.25        2.10      1.25 o
  -4   7   8       17.00       15.37      3.19 o
  -3   7   8       23.57       19.32      3.31 o
  -2   7   8      159.51      143.40      7.89 o
  -1   7   8      171.99      175.26      8.57 o
   0   7   8      572.00      610.73     17.90 o
   1   7   8      137.17      134.49      7.30 o
   2   7   8      349.84      346.11      8.37 o
   3   7   8        2.16        2.97      1.20 o
   4   7   8      196.95      180.86      6.02 o
   5   7   8       11.06       17.08      3.45 o
  -3   8   8      103.59       94.07      6.82 o
  -2   8   8       43.81       43.15      4.72 o
  -1   8   8      227.61      234.76     10.72 o
   0   8   8       40.62       39.59      4.20 o
   1   8   8       22.82       28.32      3.95 o
   2   8   8        4.11        6.75      1.54 o
   3   8   8       84.89       80.24      4.08 o
   4   8   8       47.69       53.44      3.37 o
  -1   9   8       37.09       39.77      4.60 o
   0   9   8       34.32       38.53      4.44 o
   1   9   8      123.93      132.67      8.06 o
   2   9   8        2.31        3.50      2.15 o
   0  -7   9        0.77        2.06      1.77 o
   1  -7   9       12.44       21.21      3.47 o
   2  -7   9       15.26       14.71      2.98 o
  -3  -6   9       13.37       14.50      3.23 o
  -2  -6   9      148.84      156.64      8.45 o
  -1  -6   9        3.77        5.53      2.22 o
   0  -6   9       57.89       58.34      4.79 o
   1  -6   9       74.21       64.36      5.01 o
   2  -6   9       17.46       23.64      3.35 o
   3  -6   9       77.64       82.81      6.23 o
   4  -6   9       10.10       12.24      2.93 o
  -4  -5   9       17.08       16.70      3.24 o
  -3  -5   9       40.64       46.20      4.58 o
  -2  -5   9      265.45      271.20     10.82 o
  -1  -5   9       11.71       16.53      2.84 o
   0  -5   9        4.14        3.23      1.73 o
   1  -5   9       19.83       13.84      2.55 o
   2  -5   9      157.82      151.90      7.02 o
   3  -5   9      186.40      194.25      9.14 o
   4  -5   9       13.16       16.34      3.28 o
   5  -5   9       10.06       11.52      2.95 o
   6  -5   9       12.77       17.12      3.38 o
  -5  -4   9       64.80       60.91      5.20 o
  -4  -4   9       18.90       15.68      3.00 o
  -3  -4   9      488.51      476.12     15.04 o
  -2  -4   9       70.47       80.36      5.27 o
  -1  -4   9      326.46      329.92     11.26 o
   0  -4   9      295.46      286.90     10.01 o
   1  -4   9      148.12      156.25      6.78 o
   2  -4   9      191.28      199.96      7.63 o
   3  -4   9      244.59      235.34      9.76 o
   4  -4   9       76.68       70.46      5.34 o
   5  -4   9      288.15      259.58     10.47 o
   6  -4   9        0.68        4.47      2.08 o
   7  -4   9       13.90       14.90      3.09 o
  -6  -3   9       19.48       19.30      3.33 o
  -5  -3   9       44.61       43.65      4.27 o
  -4  -3   9      154.44      142.78      7.35 o
  -3  -3   9       26.79       25.63      3.23 o
  -2  -3   9       63.60       57.33      4.18 o
  -1  -3   9      110.19      103.50      5.39 o
   0  -3   9      911.12      892.09     21.02 o
   1  -3   9      150.29      115.47      5.39 o
   2  -3   9        0.03       -0.45      0.66 o
   3  -3   9       13.73       15.33      2.65 o
   4  -3   9      379.28      372.72     12.47 o
   5  -3   9       99.66      103.85      6.31 o
   6  -3   9      143.32      137.30      7.54 o
   7  -3   9       34.03       38.38      4.30 o
  -6  -2   9       30.10       23.34      3.61 o
  -5  -2   9        1.20        1.42      1.65 o
  -4  -2   9      245.32      230.67      9.24 o
  -3  -2   9        4.27        6.49      1.86 o
  -2  -2   9       13.62        9.85      1.99 o
  -1  -2   9      754.83      710.10     17.57 o
   0  -2   9      295.25      251.08      8.36 o
   1  -2   9      693.79      686.90     16.25 o
   2  -2   9      423.38      462.38      8.80 o
   3  -2   9        3.67        3.40      1.56 o
   4  -2   9      151.86      146.46      7.02 o
   5  -2   9       55.46       49.70      4.23 o
   6  -2   9        3.19        5.13      2.15 o
   7  -2   9       16.35       19.87      3.40 o
   8  -2   9      119.20      121.81      7.63 o
  -6  -1   9      179.16      200.70      9.14 o
  -5  -1   9      285.43      299.33     11.15 o
  -4  -1   9      421.88      411.29     13.08 o
  -3  -1   9       59.94       50.41      3.82 o
  -2  -1   9      325.40      286.20      9.50 o
  -1  -1   9      256.06      255.99      8.55 o
   0  -1   9      180.90      156.39      5.98 o
   1  -1   9       24.52       27.46      1.73 o
   2  -1   9      143.42      132.09      4.23 o
   3  -1   9     1954.14     2049.92     41.52 o
   4  -1   9        2.17        1.01      1.27 o
   5  -1   9       36.48       36.31      3.61 o
   6  -1   9        3.90        0.54      1.42 o
   7  -1   9       97.95      100.62      6.62 o
   8  -1   9       92.67       91.00      6.64 o
  -7   0   9      107.46      109.93      4.93 o
  -6   0   9      138.73      133.92      5.22 o
  -5   0   9      312.66      311.51      7.94 o
  -4   0   9       93.94       97.41      5.60 o
  -3   0   9      367.57      355.24     11.29 o
  -2   0   9     2693.77     2605.11     51.65 o
  -1   0   9     1026.82      980.54     22.06 o
   0   0   9       25.37       27.50      3.68 o
   1   0   9        1.53        3.30      1.12 o
   2   0   9      336.90      355.29      6.84 o
   3   0   9      406.58      387.86     10.69 o
   4   0   9      401.46      348.79     11.19 o
   5   0   9       48.21       38.47      3.75 o
   6   0   9      277.14      285.25     11.06 o
   7   0   9      104.08      115.19      7.11 o
   8   0   9       34.35       35.95      4.68 o
  -7   1   9        9.87       14.30      2.25 o
  -6   1   9      178.60      184.40      6.13 o
  -5   1   9       52.51       50.92      3.08 o
  -4   1   9        3.82        5.01      1.26 o
  -3   1   9     1129.44     1093.07     25.30 o
  -2   1   9       33.16       37.10      2.87 o
  -1   1   9     1218.72     1169.99     17.30 o
   0   1   9      167.59      176.69     21.11 o
   1   1   9        3.15        5.22      0.89 o
   2   1   9      474.02      495.84      8.75 o
   3   1   9      493.29      577.48      9.82 o
   4   1   9        8.49        5.12      1.77 o
   5   1   9      438.83      438.95     13.75 o
   6   1   9        1.71        1.32      1.72 o
   7   1   9       44.94       54.39      5.24 o
   8   1   9       36.76       45.25      4.79 o
  -7   2   9      297.49      312.17      8.73 o
  -6   2   9       28.72       27.77      2.71 o
  -5   2   9        2.52        0.76      0.99 o
  -4   2   9       31.45       31.25      2.28 o
  -3   2   9      118.22      104.95      3.91 o
  -2   2   9      413.04      387.20     11.60 o
  -1   2   9       11.83       15.72      1.26 o
   0   2   9     1124.38     1220.91     17.99 o
   1   2   9     2058.38     2174.92     45.35 o
   2   2   9        2.48        5.67      1.00 o
   3   2   9        1.30        2.31      0.72 o
   4   2   9       10.16        4.21      1.60 o
   5   2   9      100.23       86.90      5.65 o
   6   2   9      458.79      445.75     15.00 o
   7   2   9       58.32       52.51      5.13 o
   8   2   9        6.41       10.58      2.97 o
  -7   3   9      111.00      110.72      5.02 o
  -6   3   9       24.64       24.14      2.51 o
  -5   3   9        0.74        1.62      1.17 o
  -4   3   9      971.94      950.43     16.25 o
  -3   3   9      210.12      205.80      5.74 o
  -2   3   9        9.58       10.15      2.06 o
  -1   3   9      229.06      202.44      5.51 o
   0   3   9        9.56       11.19      1.19 o
   1   3   9     2466.84     2576.29     47.39 o
   2   3   9     1336.74     1290.29     28.32 o
   3   3   9        0.04        0.59      0.64 o
   4   3   9      107.94      115.41      6.21 o
   5   3   9      186.58      180.50      8.50 o
   6   3   9       41.35       39.25      4.37 o
   7   3   9        3.35        5.60      2.38 o
   8   3   9        5.23        6.12      2.48 o
  -6   4   9       22.15       24.58      3.03 o
  -5   4   9       58.49       61.11      3.45 o
  -4   4   9       99.89       80.13      3.82 o
  -3   4   9      845.99      880.75     15.13 o
  -2   4   9      125.65      137.32      6.37 o
  -1   4   9      155.66      159.10      6.92 o
   0   4   9      277.27      278.78      6.10 o
   1   4   9       58.32       55.48      4.22 o
   2   4   9      130.70      127.61      4.06 o
   3   4   9      647.75      660.15     15.35 o
   4   4   9       10.66       18.26      3.03 o
   5   4   9      743.00      792.48     21.76 o
   6   4   9       64.89       58.51      5.27 o
   7   4   9        0.04        1.02      1.73 o
  -6   5   9       11.94       17.19      2.29 o
  -5   5   9      161.24      162.34      9.19 o
  -4   5   9      360.70      346.52      8.43 o
  -3   5   9       29.31       31.23      2.40 o
  -2   5   9      455.69      464.04      9.46 o
  -1   5   9      355.76      349.92     11.71 o
   0   5   9      251.10      268.29      9.73 o
   1   5   9        4.30        3.88      1.53 o
   2   5   9        0.88        0.24      0.64 o
   3   5   9       36.07       39.02      2.44 o
   4   5   9      697.95      647.81     18.49 o
   5   5   9      194.52      178.61      8.88 o
   6   5   9       36.13       45.25      4.80 o
   7   5   9       11.88       21.14      3.94 o
  -5   6   9       34.25       35.83      2.89 o
  -4   6   9       25.90       25.83      2.48 o
  -3   6   9        3.14       21.90      2.83 o
  -2   6   9       36.67       38.86      3.97 o
  -1   6   9     1178.89     1246.33     29.76 o
   0   6   9      809.39      856.16     22.09 o
   1   6   9       35.60       35.84      2.33 o
   2   6   9        8.93       11.96      2.86 o
   3   6   9       75.87       76.43      3.55 o
   4   6   9      130.56      133.36      7.46 o
   5   6   9       55.97       45.02      4.67 o
   6   6   9       52.84       54.18      5.34 o
  -4   7   9        1.42        1.42      1.79 o
  -3   7   9        0.93        1.73      1.84 o
  -2   7   9       24.57       27.80      3.88 o
  -1   7   9       98.89      101.66      6.66 o
   0   7   9       63.39       68.95      5.39 o
   1   7   9      170.54      196.96      9.00 o
   2   7   9       11.87        8.95      1.62 o
   3   7   9      118.64      131.75      5.05 o
   4   7   9        3.34        3.07      1.91 o
   5   7   9        0.13        1.16      1.68 o
  -3   8   9        9.30        7.18      2.53 o
  -2   8   9       87.33       90.48      6.73 o
  -1   8   9       30.44       34.08      4.35 o
   0   8   9        7.17        5.62      2.39 o
   1   8   9      136.16      137.89      7.80 o
   2   8   9       90.06       95.49      6.42 o
   3   8   9       13.07       11.25      1.96 o
   4   8   9       19.08       19.85      2.37 o
   0   9   9        2.63        5.50      2.24 o
   1   9   9       27.01       34.77      4.58 o
  -2  -6  10        0.94        4.58      2.34 o
  -1  -6  10      101.57      116.94      7.27 o
   0  -6  10       17.80       15.50      3.07 o
   1  -6  10       17.32       26.00      3.68 o
   3  -6  10        8.81       11.90      3.12 o
   4  -6  10        8.54       14.79      3.42 o
  -3  -5  10      134.31      149.53      8.24 o
  -2  -5  10        0.60        3.00      1.84 o
  -1  -5  10       48.98       51.75      4.54 o
   0  -5  10       21.11       23.50      3.23 o
   1  -5  10      358.23      361.64     12.31 o
   2  -5  10       84.17       85.88      5.43 o
   3  -5  10       57.24       54.00      5.12 o
   4  -5  10       16.36       17.91      3.47 o
   5  -5  10       43.53       44.31      4.63 o
  -4  -4  10      198.20      174.27      8.81 o
  -3  -4  10        7.05        4.01      1.89 o
  -2  -4  10      209.31      212.11      9.14 o
  -1  -4  10        0.53        1.35      1.34 o
   0  -4  10        8.56        7.53      2.15 o
   1  -4  10      154.14      166.78      7.37 o
   2  -4  10      221.77      243.05      8.93 o
   3  -4  10        0.59        1.96      1.61 o
   4  -4  10      235.43      217.53      9.83 o
   5  -4  10       33.10       32.00      4.08 o
   6  -4  10       86.95       96.72      6.56 o
  -5  -3  10       52.96       57.09      5.03 o
  -4  -3  10        1.33        2.20      1.72 o
  -3  -3  10      183.03      183.86      8.34 o
  -2  -3  10       33.63       40.06      3.82 o
  -1  -3  10      135.62      145.81      6.82 o
   0  -3  10       49.16       49.72      3.76 o
   1  -3  10       68.07       66.85      4.21 o
   2  -3  10       28.56       26.11      2.08 o
   3  -3  10        2.83        6.52      2.08 o
   4  -3  10      152.15      154.73      7.82 o
   5  -3  10      152.84      145.03      7.75 o
   6  -3  10       19.28       13.93      3.00 o
   7  -3  10      100.65      107.75      7.06 o
  -6  -2  10       38.74       39.26      4.21 o
  -5  -2  10      246.44      241.01     10.34 o
  -4  -2  10       43.31       47.29      4.21 o
  -3  -2  10       60.68       49.22      4.08 o
  -2  -2  10      165.64      156.81      7.16 o
  -1  -2  10      207.22      184.07      7.53 o
   0  -2  10      443.32      451.25     12.64 o
   1  -2  10       45.53       41.81      2.63 o
   2  -2  10      623.08      659.21     11.73 o
   3  -2  10      345.81      334.01     11.24 o
   4  -2  10      164.53      159.08      7.56 o
   5  -2  10        0.26       -0.19      1.35 o
   6  -2  10       13.30       15.76      3.03 o
   7  -2  10       30.40       43.75      4.60 o
  -6  -1  10      105.02      107.70      6.83 o
  -5  -1  10      121.13      115.40      6.83 o
  -4  -1  10      239.46      234.75      9.49 o
  -3  -1  10      135.75      136.54      6.80 o
  -2  -1  10       91.41      109.52      5.72 o
  -1  -1  10      830.97      794.56     19.18 o
   0  -1  10      114.52       97.39      4.82 o
   1  -1  10      236.17      228.64      5.53 o
   2  -1  10      203.03      191.15      4.89 o
   3  -1  10      211.70      197.50      7.98 o
   4  -1  10      269.94      241.65      9.17 o
   5  -1  10        0.28        0.21      1.28 o
   6  -1  10        3.66        2.55      1.87 o
   7  -1  10      196.78      201.97      9.82 o
   8  -1  10       17.57       23.92      4.01 o
  -6   0  10       26.13       24.78      3.62 o
  -5   0  10      250.77      244.04     10.08 o
  -4   0  10      206.57      179.08      8.06 o
  -3   0  10      982.45     1015.93     24.38 o
  -2   0  10      426.24      434.69     12.82 o
  -1   0  10      698.56      737.61     12.34 o
   0   0  10      241.38      248.01      5.71 o
   1   0  10       76.38       75.97      2.85 o
   2   0  10      375.71      369.22     20.41 o
   3   0  10     1536.10     1508.13     32.14 o
   4   0  10      131.65      118.80      6.19 o
   5   0  10      363.70      331.03     11.69 o
   6   0  10       27.18       38.62      4.16 o
   7   0  10        0.23       -0.29      1.60 o
   8   0  10        8.45       10.47      3.07 o
  -6   1  10       17.76       17.67      2.34 o
  -5   1  10       11.26        7.75      1.71 o
  -4   1  10       38.99       39.63      3.78 o
  -3   1  10       51.88       46.10      3.88 o
  -2   1  10     1616.19     1722.55     24.64 o
  -1   1  10      316.59      324.32      6.69 o
   0   1  10      685.83      678.57     11.34 o
   1   1  10      617.50      609.43     10.42 o
   2   1  10      668.68      639.88     18.96 o
   3   1  10       49.56       50.15      3.85 o
   4   1  10       47.27       35.67      3.47 o
   5   1  10       18.82        8.88      2.45 o
   6   1  10      385.92      375.98     13.32 o
   7   1  10      235.61      223.23     10.47 o
   8   1  10       16.12       18.87      3.69 o
  -6   2  10      151.10      161.99      5.94 o
  -5   2  10        0.60        1.89      1.15 o
  -4   2  10      178.84      172.51      5.59 o
  -3   2  10      364.15      335.42     11.31 o
  -2   2  10        2.57        3.68      1.58 o
  -1   2  10       29.99       22.80      2.25 o
   0   2  10      203.71      186.35      7.21 o
   1   2  10     1321.94     1465.44     21.46 o
   2   2  10     1767.65     1854.52     28.52 o
   3   2  10        3.41       16.01      1.79 o
   4   2  10        7.27        7.79      2.06 o
   5   2  10       55.76       59.47      4.65 o
   6   2  10       46.85       45.47      4.77 o
   7   2  10       70.14       57.23      5.29 o
   8   2  10        6.05        7.08      2.50 o
  -6   3  10      136.03      140.68      8.59 o
  -5   3  10      158.11      152.20      9.32 o
  -4   3  10        1.24        2.57      1.18 o
  -3   3  10      206.14      192.31      8.25 o
  -2   3  10        7.55        6.64      1.93 o
  -1   3  10       33.53       34.98      3.17 o
   0   3  10      494.05      495.40     16.17 o
   1   3  10     1168.07     1189.50     18.15 o
   2   3  10      381.66      406.11      8.15 o
   3   3  10      324.41      334.47      7.24 o
   4   3  10       19.21       11.88      2.53 o
   5   3  10      169.36      172.66      8.39 o
   6   3  10       46.70       44.92      4.68 o
   7   3  10        9.43       18.57      3.69 o
  -6   4  10        9.87       13.25      2.13 o
  -5   4  10      161.75      144.59      5.43 o
  -4   4  10     1644.04     1689.05     26.04 o
  -3   4  10       20.15       25.56      2.32 o
  -2   4  10      197.44      193.25      8.25 o
  -1   4  10       89.38       84.01      5.06 o
   0   4  10       36.03       32.23      2.69 o
   1   4  10      174.64      177.64      4.92 o
   2   4  10      198.49      207.17      5.53 o
   3   4  10      108.09       92.41      3.58 o
   4   4  10     1494.78     1620.99     36.14 o
   5   4  10      176.13      168.27      8.58 o
   6   4  10        8.83       10.39      2.93 o
   7   4  10        4.09        3.24      2.38 o
  -5   5  10       32.84       29.93      2.77 o
  -4   5  10      131.73      120.65      4.81 o
  -3   5  10      316.71      308.74      7.74 o
  -2   5  10        1.50        3.24      1.68 o
  -1   5  10      512.04      471.44     14.53 o
   0   5  10      681.51      662.98     17.97 o
   1   5  10        4.71        6.32      1.22 o
   2   5  10       67.19       80.90      3.45 o
   3   5  10        2.54        1.17      0.86 o
   4   5  10       45.36       53.69      4.77 o
   5   5  10      356.78      326.09     12.85 o
   6   5  10       83.81       84.39      6.56 o
   7   5  10       12.49       12.87      3.43 o
  -5   6  10       24.90       29.47      2.77 o
  -4   6  10        0.29        0.22      1.00 o
  -3   6  10        0.78        0.68      1.20 o
  -2   6  10      435.26      430.94     14.57 o
  -1   6  10        1.59        4.23      2.10 o
   0   6  10      325.82      359.11     12.61 o
   1   6  10      102.69       91.79      5.78 o
   2   6  10        0.01        0.48      0.81 o
   3   6  10      116.36      120.65      4.53 o
   4   6  10       65.43       58.10      4.99 o
   5   6  10        0.02       -1.09      1.54 o
   6   6  10       37.42       42.35      4.82 o
  -4   7  10        5.80        6.33      2.41 o
  -3   7  10       20.94       25.23      3.90 o
  -2   7  10      156.93      165.67      8.78 o
  -1   7  10      220.55      226.65     10.23 o
   0   7  10      129.72      138.57      7.75 o
   1   7  10       83.03       78.99      5.57 o
   2   7  10      195.27      201.47      6.21 o
   3   7  10       14.69       17.34      2.83 o
   4   7  10        2.57        1.66      1.70 o
   5   7  10        6.42        7.34      2.53 o
  -2   8  10       27.65       25.11      4.09 o
  -1   8  10       75.70       89.00      6.54 o
   0   8  10        3.85        7.99      2.62 o
   1   8  10       29.36       33.90      4.34 o
   2   8  10      120.80      139.09      7.96 o
   3   8  10      436.97      426.15     11.67 o
   0  -6  11       82.79       88.69      6.31 o
   1  -6  11        2.30        4.53      1.94 o
  -3  -5  11        0.09        1.18      1.79 o
  -2  -5  11       22.65       20.38      3.59 o
  -1  -5  11       33.95       46.11      4.51 o
   0  -5  11        4.83        7.63      2.46 o
   1  -5  11       90.93       83.80      5.74 o
   3  -5  11       46.10       47.29      4.93 o
   4  -5  11       47.76       51.44      5.08 o
  -4  -4  11        0.69        0.69      1.65 o
  -3  -4  11       59.41       58.58      5.08 o
  -2  -4  11       31.71       29.33      3.76 o
  -1  -4  11       42.34       49.82      4.37 o
   0  -4  11       44.33       47.24      4.14 o
   1  -4  11       81.50       83.73      5.25 o
   2  -4  11       64.40       69.23      3.55 o
   3  -4  11       94.41      113.25      7.18 o
   4  -4  11        0.83        2.64      1.89 o
   5  -4  11       25.77       32.55      4.32 o
   6  -4  11        4.41        5.25      2.12 o
  -5  -3  11       48.18       45.49      4.70 o
  -4  -3  11      198.65      198.87      9.31 o
  -3  -3  11       59.82       51.66      4.58 o
  -2  -3  11      136.93      134.11      7.04 o
  -1  -3  11       22.01       22.44      3.03 o
   0  -3  11       45.13       46.03      3.85 o
   1  -3  11       38.49       42.14      3.54 o
   2  -3  11       39.01       34.81      2.39 o
   3  -3  11       51.46       47.15      4.35 o
   4  -3  11      160.00      180.97      8.74 o
   5  -3  11        2.60        1.94      1.99 o
   6  -3  11       20.21       28.72      4.11 o
  -5  -2  11        1.16        2.03      1.89 o
  -4  -2  11      144.00      132.67      7.30 o
  -3  -2  11      140.63      136.92      7.11 o
  -2  -2  11        6.17       10.11      2.25 o
  -1  -2  11      335.68      312.15     10.61 o
   0  -2  11      255.45      244.56      8.90 o
   1  -2  11      351.39      372.17      8.22 o
   2  -2  11       52.95       57.80      2.84 o
   3  -2  11        1.35        4.72      1.89 o
   4  -2  11       41.39       39.99      3.95 o
   5  -2  11      150.73      140.73      7.53 o
   6  -2  11       13.47       17.13      3.35 o
   7  -2  11       78.70       79.60      6.26 o
  -6  -1  11        2.02        4.14      2.20 o
  -5  -1  11      174.24      177.01      8.79 o
  -4  -1  11       84.65       66.09      5.06 o
  -3  -1  11      344.40      334.27     11.62 o
  -2  -1  11      161.19      155.89      7.21 o
  -1  -1  11      161.33      145.16      6.68 o
   0  -1  11      198.78      189.29      5.71 o
   1  -1  11        9.53       10.72      1.42 o
   2  -1  11      248.62      227.69      5.65 o
   3  -1  11      356.22      344.96     11.50 o
   4  -1  11        1.60        2.98      1.73 o
   5  -1  11       81.80       83.47      5.67 o
   6  -1  11       63.35       72.58      5.64 o
   7  -1  11        2.37        4.80      2.29 o
  -6   0  11      211.74      219.85     10.18 o
  -5   0  11        1.67        2.32      1.79 o
  -4   0  11       11.72       11.72      2.65 o
  -3   0  11        0.76       -0.09      1.27 o
  -2   0  11      507.47      565.64     15.83 o
  -1   0  11      864.95      943.24     15.35 o
   0   0  11       95.36       88.97      4.26 o
   1   0  11       44.67       40.29      2.23 o
   2   0  11      807.53      849.02     23.51 o
   3   0  11        8.16        7.30      2.05 o
   4   0  11      340.53      299.26     10.70 o
   5   0  11       31.34       35.24      3.78 o
   6   0  11      259.99      253.08     10.75 o
   7   0  11      100.79      105.08      7.02 o
  -6   1  11      152.34      156.15      8.43 o
  -5   1  11        1.20        2.57      1.72 o
  -4   1  11       21.71       24.07      3.36 o
  -3   1  11       75.62       83.26      5.43 o
  -2   1  11        0.07       -0.61      1.13 o
  -1   1  11      233.03      229.13      9.49 o
   0   1  11       11.71        8.24      1.21 o
   1   1  11       32.54       25.86      1.80 o
   2   1  11      223.65      239.59      5.69 o
   3   1  11      327.37      274.56      9.68 o
   4   1  11        2.57        4.73      1.96 o
   5   1  11       95.59       86.14      5.83 o
   6   1  11       94.80       97.38      6.49 o
   7   1  11       54.70       49.48      4.94 o
  -6   2  11       74.63       77.93      4.24 o
  -5   2  11      125.48      115.06      4.89 o
  -4   2  11       22.67       17.41      2.93 o
  -3   2  11        4.40        3.03      1.61 o
  -2   2  11      490.98      503.61     14.69 o
  -1   2  11       35.13       27.47      2.97 o
   0   2  11     2061.26     2144.70     30.14 o
   1   2  11      457.77      463.46      8.91 o
   2   2  11        0.46        0.10      0.81 o
   3   2  11       47.06       39.92      3.56 o
   4   2  11        6.87        9.83      2.38 o
   5   2  11        0.11        0.19      1.35 o
   6   2  11      185.72      184.49      9.36 o
   7   2  11       16.31       13.82      3.30 o
  -6   3  11        1.07        2.22      1.34 o
  -5   3  11      291.84      282.68      8.01 o
  -4   3  11      567.59      577.26     17.29 o
  -3   3  11      488.27      458.12     14.43 o
  -2   3  11       39.73       36.14      3.54 o
  -1   3  11        2.91        5.25      1.73 o
   0   3  11       24.00       31.22      2.04 o
   1   3  11      620.32      638.45     11.36 o
   2   3  11      550.12      480.79      9.39 o
   3   3  11       98.65      100.65      6.29 o
   4   3  11      287.04      296.82     11.19 o
   5   3  11      241.06      254.05     10.67 o
   6   3  11       38.62       27.85      4.08 o
   7   3  11        0.73        3.68      2.06 o
  -5   4  11      128.15      118.29      5.06 o
  -4   4  11      107.03       99.42      4.82 o
  -3   4  11      771.57      774.29     21.14 o
  -2   4  11        0.33        0.61      1.23 o
  -1   4  11       17.86       14.85      2.51 o
   0   4  11      769.96      840.17     20.91 o
   1   4  11      202.36      180.62      6.14 o
   2   4  11       20.66       14.93      1.68 o
   3   4  11       24.85       22.60      2.48 o
   4   4  11       10.93       11.24      2.74 o
   5   4  11      243.24      268.96     11.34 o
   6   4  11       55.46       46.95      4.99 o
   7   4  11        3.54        5.50      2.62 o
  -5   5  11       28.46       30.41      3.17 o
  -4   5  11       88.61       79.34      3.99 o
  -3   5  11        7.65        9.45      2.58 o
  -2   5  11      226.61      240.57      9.94 o
  -1   5  11      349.56      341.73     12.05 o
   0   5  11       77.09       86.69      5.46 o
   1   5  11        6.87       10.05      2.97 o
   2   5  11       10.92        8.29      1.43 o
   3   5  11       76.15       69.73      4.99 o
   4   5  11      323.84      305.38     11.95 o
   5   5  11        0.46       -0.45      1.68 o
   6   5  11       32.43       33.44      4.63 o
  -4   6  11        3.65        4.61      2.51 o
  -3   6  11       11.50       11.58      2.84 o
  -2   6  11      149.53      152.18      8.20 o
  -1   6  11      591.52      606.53     18.14 o
   0   6  11      597.94      613.28     18.14 o
   1   6  11       29.13       29.79      3.64 o
   2   6  11       22.78       26.15      2.24 o
   3   6  11        0.48        1.92      1.07 o
   4   6  11        5.84       11.57      2.93 o
   5   6  11       65.91       60.00      5.48 o
   6   6  11       13.01       11.72      3.16 o
  -3   7  11        0.27        0.71      1.49 o
  -2   7  11        0.49        1.58      1.63 o
  -1   7  11        7.85        7.02      2.53 o
   0   7  11      235.85      240.76     10.72 o
   1   7  11      142.96      152.96      8.12 o
   2   7  11      134.05      146.65      7.80 o
   3   7  11      264.05      281.80      7.79 o
   4   7  11       11.05        8.25      2.58 o
  -2   8  11       72.76       66.42      6.02 o
  -1   8  11        0.43        2.57      1.87 o
   0   8  11        1.17        0.05      1.34 o
   1   8  11       13.14       16.51      3.38 o
   2   8  11      263.33      275.87     11.55 o
   3   8  11        0.15        5.51      2.24 o
  -1  -5  12       18.44       27.35      3.90 o
   0  -5  12       81.93       97.27      6.43 o
   1  -5  12       33.74       35.41      3.92 o
   2  -5  12       55.51       60.18      5.64 o
   3  -5  12       34.91       44.50      5.06 o
  -3  -4  12        0.03        1.01      1.77 o
  -2  -4  12       56.87       57.98      4.96 o
  -1  -4  12        5.02        3.36      1.86 o
   0  -4  12        3.13        4.94      2.05 o
   1  -4  12       42.42       55.17      4.51 o
   2  -4  12       59.24       57.54      5.34 o
   3  -4  12      100.53      100.88      7.02 o
   4  -4  12       50.36       48.18      4.98 o
   5  -4  12        1.04        3.07      2.05 o
  -4  -3  12        5.25        5.98      2.34 o
  -3  -3  12      227.36      215.98      9.76 o
  -2  -3  12       43.53       41.40      4.25 o
  -1  -3  12      186.81      175.57      8.20 o
   0  -3  12        4.83        5.50      1.82 o
   1  -3  12       55.38       63.88      3.41 o
   2  -3  12      171.09      181.94      8.90 o
   3  -3  12       32.65       29.50      3.97 o
   4  -3  12       27.73       28.35      3.99 o
   5  -3  12      132.85      138.95      8.01 o
   6  -3  12       13.13       16.54      3.38 o
  -5  -2  12        5.20        9.83      2.77 o
  -4  -2  12       19.57       26.15      3.82 o
  -3  -2  12      195.50      183.43      8.71 o
  -2  -2  12      138.61      134.09      7.02 o
  -1  -2  12      222.83      210.17      8.76 o
   0  -2  12      115.09      111.27      5.91 o
   1  -2  12      153.01      145.66      4.88 o
   2  -2  12      292.05      304.22      7.33 o
   3  -2  12       61.99       50.61      4.42 o
   4  -2  12      126.04      128.80      7.21 o
   5  -2  12        1.75       -0.36      1.61 o
   6  -2  12      132.42      122.61      7.56 o
  -5  -1  12        3.26        3.23      2.17 o
  -4  -1  12       57.71       49.88      4.61 o
  -3  -1  12       84.35       78.46      5.55 o
  -2  -1  12       60.34       55.27      4.44 o
  -1  -1  12      467.32      441.55     13.42 o
   0  -1  12      109.68       99.83      3.85 o
   1  -1  12      232.73      208.67      5.68 o
   2  -1  12      129.62      136.56      4.42 o
   3  -1  12       15.70        9.63      2.32 o
   4  -1  12       61.61       56.40      4.54 o
   5  -1  12        4.54        7.63      2.38 o
   6  -1  12       15.99       19.09      3.56 o
   7  -1  12       28.01       30.63      4.34 o
  -5   0  12       76.70       79.22      5.91 o
  -4   0  12      123.83      115.60      6.85 o
  -3   0  12      126.87      111.96      6.43 o
  -2   0  12        1.29        1.60      1.40 o
  -1   0  12        2.80        3.53      1.13 o
   0   0  12       30.58       28.33      2.63 o
   1   0  12      321.85      335.09      7.39 o
   2   0  12      190.00      186.93      5.13 o
   3   0  12      328.35      335.35     11.32 o
   4   0  12       53.08       59.81      4.68 o
   5   0  12       94.71       81.34      5.84 o
   6   0  12        5.85        7.58      2.53 o
   7   0  12        2.28        6.95      2.48 o
  -5   1  12       89.82       82.91      6.00 o
  -4   1  12       77.76       65.95      5.24 o
  -3   1  12       56.50       48.40      4.30 o
  -2   1  12      358.98      378.34     12.52 o
  -1   1  12      300.06      327.13      7.25 o
   0   1  12      783.58      764.93     31.60 o
   1   1  12       54.92       51.28      2.59 o
   2   1  12      351.14      355.54      7.61 o
   3   1  12        3.31        5.79      1.96 o
   4   1  12       41.45       31.72      3.43 o
   5   1  12      117.67      100.15      6.45 o
   6   1  12      110.91      106.19      6.82 o
   7   1  12        7.56        7.98      2.76 o
  -5   2  12       72.75       73.51      5.83 o
  -4   2  12       33.85       37.82      4.14 o
  -3   2  12     1107.26     1013.26     25.42 o
  -2   2  12      167.52      180.31      8.13 o
  -1   2  12      746.78      735.46     19.16 o
   0   2  12      265.49      250.62      6.10 o
   1   2  12      384.18      385.12      8.08 o
   2   2  12      483.43      505.43     20.74 o
   3   2  12        8.39        5.46      1.91 o
   4   2  12      101.02       90.23      5.79 o
   5   2  12      293.21      304.20     11.76 o
   6   2  12       27.20       33.02      4.27 o
   7   2  12       42.86       50.15      5.20 o
  -5   3  12       19.79       23.50      3.75 o
  -4   3  12        0.28        0.76      1.72 o
  -3   3  12      147.80      139.05      7.39 o
  -2   3  12       65.86       61.06      4.79 o
  -1   3  12        1.80        0.00      1.18 o
   0   3  12      156.30      169.87      7.46 o
   1   3  12      561.10      606.16     11.22 o
   2   3  12      241.20      246.28     11.25 o
   3   3  12      117.09       92.57      5.65 o
   4   3  12        9.39        9.56      2.51 o
   5   3  12       13.30       16.41      3.36 o
   6   3  12       97.03       89.71      6.56 o
   7   3  12       14.59       20.39      3.97 o
  -5   4  12       87.57       87.27      4.49 o
  -4   4  12      191.55      198.99      9.63 o
  -3   4  12       12.23        6.76      2.27 o
  -2   4  12      142.70      134.70      7.21 o
  -1   4  12      345.83      333.72     11.78 o
   0   4  12       10.76       14.20      2.55 o
   1   4  12       15.94       24.64      2.02 o
   2   4  12       17.04       16.13      1.74 o
   3   4  12      244.98      226.60      9.31 o
   4   4  12      515.60      500.67     16.01 o
   5   4  12       33.26       32.71      4.30 o
   6   4  12        3.98        5.10      2.41 o
  -4   5  12       10.00        9.28      2.81 o
  -3   5  12       37.06       34.91      4.23 o
  -2   5  12      154.21      144.13      7.72 o
  -1   5  12      629.86      647.72     18.61 o
   0   5  12      302.12      327.49     11.83 o
   1   5  12      172.37      158.53      7.56 o
   2   5  12       11.86       15.52      1.85 o
   3   5  12       69.92       78.19      3.66 o
   5   5  12      192.57      199.47     10.06 o
   6   5  12       14.95       24.63      4.30 o
  -4   6  12       38.61       37.56      4.73 o
  -3   6  12        0.84        1.54      1.84 o
  -2   6  12       76.95       75.02      5.84 o
  -1   6  12       67.74       60.68      5.22 o
   0   6  12      512.93      554.14     17.17 o
   1   6  12       45.73       54.02      4.70 o
   2   6  12       30.53       23.90      3.28 o
   3   6  12        6.32       12.56      1.88 o
   4   6  12      149.80      144.17      8.12 o
   5   6  12        4.73        5.03      2.31 o
  -3   7  12        0.23       -1.60      1.51 o
  -2   7  12        8.14       12.16      3.10 o
  -1   7  12      174.40      207.99     10.18 o
   0   7  12        5.08        7.25      2.50 o
   1   7  12      125.97      142.85      7.96 o
   2   7  12      149.55      162.31      8.29 o
   3   7  12       18.26       15.24      2.15 o
   4   7  12       10.68       11.00      2.88 o
   0   8  12        2.28        4.28      2.13 o
   1   8  12        0.39        1.65      1.84 o
   2   8  12      141.33      156.69      8.58 o
   1  -5  13       32.82       43.77      4.39 o
   2  -5  13       22.11       25.60      4.51 o
  -2  -4  13       10.90        9.47      2.76 o
  -1  -4  13       59.98       69.32      5.50 o
   0  -4  13        2.35        5.29      2.10 o
   1  -4  13        8.75       11.37      2.06 o
   2  -4  13       36.38       45.78      4.91 o
   3  -4  13       83.34       87.80      6.83 o
   4  -4  13       11.92       15.23      3.69 o
  -3  -3  13       10.15        7.70      2.43 o
  -2  -3  13      172.73      152.56      8.08 o
  -1  -3  13        3.55        0.99      1.49 o
   0  -3  13        2.44        4.02      1.91 o
   1  -3  13       54.16       54.32      3.35 o
   2  -3  13       12.54       16.37      3.36 o
   3  -3  13       60.59       61.37      5.41 o
   4  -3  13      121.84      115.19      7.32 o
   5  -3  13        2.46        5.10      2.29 o
  -4  -2  13       37.46       37.27      4.34 o
  -3  -2  13       13.04       12.85      2.97 o
  -2  -2  13       11.08       10.82      2.65 o
  -1  -2  13      147.33      151.31      7.42 o
   0  -2  13       89.11       91.62      4.04 o
   1  -2  13      161.13      174.96      5.62 o
   2  -2  13        0.76        1.80      1.79 o
   3  -2  13       20.09       22.42      3.56 o
   4  -2  13        0.79        2.60      1.93 o
   5  -2  13       82.32       87.37      6.38 o
   6  -2  13        1.37        0.82      1.72 o
  -4  -1  13       44.55       46.93      4.77 o
  -3  -1  13      163.91      161.37      8.27 o
  -2  -1  13       33.86       34.68      3.78 o
  -1  -1  13        5.89        7.19      1.57 o
   0  -1  13      357.27      354.57      8.30 o
   1  -1  13       29.44       24.50      2.21 o
   2  -1  13      267.95      245.16      7.28 o
   3  -1  13       22.38       20.45      3.21 o
   4  -1  13        1.80        1.16      1.66 o
   5  -1  13       28.06       37.01      4.18 o
   6  -1  13       45.87       52.50      5.10 o
  -5   0  13       14.14       13.21      3.12 o
  -4   0  13       98.41       84.58      6.16 o
  -3   0  13      211.27      196.35      9.05 o
  -2   0  13       31.53       36.97      3.83 o
  -1   0  13       21.93       26.02      2.17 o
   0   0  13        0.21        1.87      1.05 o
   1   0  13      863.56      818.53     14.16 o
   2   0  13      195.07      196.90     12.89 o
   3   0  13        0.33        0.23      1.20 o
   4   0  13       36.03       37.25      3.94 o
   5   0  13       39.47       37.98      4.25 o
   6   0  13       29.50       19.04      3.56 o
   7   0  13       27.63       25.61      4.16 o
  -5   1  13       20.58       17.88      3.42 o
  -4   1  13      139.44      138.15      7.82 o
  -3   1  13      329.14      328.40     12.26 o
  -2   1  13       76.23       71.36      5.17 o
  -1   1  13      494.45      504.30     14.97 o
   0   1  13        6.18        3.27      1.13 o
   1   1  13      284.69      268.48      7.74 o
   2   1  13      147.78      147.24      4.63 o
   3   1  13      241.82      228.26      9.23 o
   4   1  13       69.70       77.12      5.48 o
   5   1  13      191.56      176.06      8.84 o
   6   1  13        0.43        2.67      1.89 o
   7   1  13       20.24       27.31      4.32 o
  -5   2  13      112.62      115.24      7.46 o
  -4   2  13       73.70       56.62      5.05 o
  -3   2  13        2.21        0.54      1.66 o
  -2   2  13      149.98      150.98      7.58 o
  -1   2  13        4.10        1.40      1.56 o
   0   2  13       92.63       78.33      3.90 o
   1   2  13      885.78      957.42     23.07 o
   2   2  13        8.52       12.72      1.62 o
   3   2  13      159.82      168.39      7.80 o
   4   2  13       15.85       11.34      2.74 o
   5   2  13        4.06        7.34      2.58 o
   6   2  13      141.80      142.45      8.32 o
   7   2  13        2.66        5.36      2.60 o
  -5   3  13      178.36      183.14      9.56 o
  -4   3  13      158.30      162.65      8.71 o
  -3   3  13      148.96      144.31      7.79 o
  -2   3  13       11.55       13.46      2.77 o
  -1   3  13       50.74       43.95      4.02 o
   0   3  13       65.94       71.02      4.91 o
   1   3  13       77.82       79.11      3.51 o
   2   3  13        9.20        8.62      1.82 o
   3   3  13      248.13      255.94     10.02 o
   4   3  13      210.69      185.91      8.78 o
   5   3  13      165.07      177.95      9.33 o
   6   3  13       37.54       24.59      4.01 o
  -4   4  13       19.26       17.20      3.43 o
  -3   4  13      142.92      145.16      8.08 o
  -2   4  13       35.01       37.77      4.06 o
  -1   4  13      165.63      153.06      7.70 o
   0   4  13      176.46      201.03      8.65 o
   1   4  13      594.75      609.26     16.98 o
   2   4  13       59.90       61.69      3.20 o
   3   4  13       79.54       69.75      5.20 o
   4   4  13      137.24      113.19      6.99 o
   5   4  13       77.09       89.05      6.56 o
   6   4  13       14.36       15.17      3.57 o
  -4   5  13      112.80      100.50      7.09 o
  -3   5  13      116.86       98.21      6.71 o
  -2   5  13      315.89      273.73     11.29 o
  -1   5  13        6.46        5.05      2.10 o
   0   5  13        5.39        5.34      2.12 o
   1   5  13       44.34       49.79      4.37 o
   2   5  13        8.81       11.78      1.76 o
   3   5  13       61.43       52.60      4.68 o
   4   5  13      209.04      221.84     10.25 o
   5   5  13        7.08        6.52      2.53 o
  -3   6  13        8.99        8.78      2.76 o
  -2   6  13       19.07       21.45      3.64 o
  -1   6  13      555.08      531.84     17.19 o
   0   6  13       44.10       41.14      4.39 o
   1   6  13       92.42      106.76      6.62 o
   2   6  13       43.15       44.64      4.27 o
   3   6  13      120.28      129.65      7.39 o
   4   6  13        1.47        1.09      1.66 o
   5   6  13        0.69        1.54      1.56 o
  -2   7  13       48.82       46.55      5.01 o
  -1   7  13       25.80       22.49      3.88 o
   0   7  13       37.11       48.06      4.79 o
   1   7  13        0.74        2.06      1.65 o
   2   7  13      114.49      122.26      7.30 o
   0  -4  14        1.53        2.67      1.84 o
   1  -4  14       13.76       18.08      2.42 o
   2  -4  14       59.07       62.45      6.02 o
   3  -4  14      113.09      131.33      8.62 o
  -2  -3  14       13.56       17.12      3.28 o
  -1  -3  14       42.03       44.69      4.49 o
   0  -3  14        0.82       -0.30      1.14 o
   1  -3  14        6.99        6.56      1.72 o
   2  -3  14       31.30       30.42      4.37 o
   3  -3  14       70.82       66.06      5.76 o
   4  -3  14       19.52       20.55      3.88 o
  -3  -2  14       58.95       60.35      5.24 o
  -2  -2  14      240.96      233.00     10.35 o
  -1  -2  14        6.80        5.84      1.64 o
   0  -2  14       39.73       39.97      2.90 o
   1  -2  14       27.97       23.70      2.41 o
   2  -2  14        4.92        3.87      1.96 o
   3  -2  14       15.48       12.83      3.07 o
   4  -2  14       17.89       19.34      3.62 o
   5  -2  14       14.01       20.71      3.75 o
  -4  -1  14       13.69        8.50      2.81 o
  -3  -1  14        0.05        1.58      1.56 o
  -2  -1  14       44.69       44.99      4.30 o
  -1  -1  14      162.91      177.54      5.81 o
   0  -1  14        6.93        7.75      1.65 o
   1  -1  14      420.97      435.51      9.65 o
   2  -1  14       45.85       31.67      3.59 o
   3  -1  14       14.63       11.29      2.83 o
   4  -1  14        1.51        2.25      1.66 o
   5  -1  14        3.02        1.60      1.82 o
   6  -1  14       26.53       34.11      4.68 o
  -4   0  14       45.24       45.12      4.72 o
  -3   0  14       27.50       31.96      4.02 o
  -2   0  14       27.00       27.40      3.69 o
  -1   0  14       10.35       12.77      1.76 o
   0   0  14      268.78      268.90      7.01 o
   1   0  14       47.04       44.75      2.80 o
   2   0  14       22.81       17.79      2.93 o
   3   0  14      201.80      212.29      9.28 o
   4   0  14       10.23       14.60      3.03 o
   5   0  14      121.19      115.78      7.30 o
   6   0  14        1.11        1.54      1.68 o
  -4   1  14       87.63       93.82      6.59 o
  -3   1  14        0.11       -0.16      1.40 o
  -2   1  14       21.34       25.27      3.49 o
  -1   1  14        9.49       10.47      2.48 o
   0   1  14      290.68      291.32      7.15 o
   1   1  14      302.56      297.50     12.79 o
   2   1  14      170.19      167.71      5.19 o
   3   1  14       97.14      102.20      6.14 o
   4   1  14      134.00      138.39      7.63 o
   5   1  14        8.53        6.02      2.48 o
   6   1  14       45.76       28.98      4.27 o
  -4   2  14      121.85      112.26      7.30 o
  -3   2  14      224.15      249.11     10.86 o
  -2   2  14       43.03       42.59      4.34 o
  -1   2  14       67.25       76.25      5.34 o
   0   2  14        1.61        1.21      1.54 o
   1   2  14       22.17       13.05      2.03 o
   2   2  14        0.76        1.59      2.36 o
   3   2  14       42.15       26.12      3.52 o
   4   2  14       61.43       62.80      5.29 o
   5   2  14      333.46      316.78     12.47 o
   6   2  14       20.43       21.71      3.90 o
  -4   3  14       25.60       23.46      3.87 o
  -3   3  14       31.95       35.22      4.34 o
  -2   3  14      143.15      136.66      7.63 o
  -1   3  14       29.59       35.52      3.97 o
   0   3  14      586.84      584.35     16.84 o
   1   3  14       16.55       22.56      2.16 o
   2   3  14       53.91       60.97      6.13 o
   3   3  14        0.77        0.78      1.58 o
   4   3  14        0.66        1.82      1.86 o
   5   3  14        4.93        7.99      2.76 o
   6   3  14       42.91       54.32      5.55 o
  -4   4  14       60.47       58.89      5.60 o
  -3   4  14       24.38       22.70      3.69 o
  -2   4  14      166.29      163.69      8.64 o
  -1   4  14       95.21       89.12      6.05 o
   0   4  14      254.23      251.31     10.11 o
   1   4  14      121.57      137.33      6.95 o
   2   4  14       29.15       36.42      2.64 o
   3   4  14      308.60      290.07     11.39 o
   4   4  14       75.67       77.02      5.90 o
   5   4  14       23.37       26.03      4.16 o
  -3   5  14       14.70       14.17      3.19 o
  -2   5  14      137.52      144.08      8.20 o
  -1   5  14      293.44      289.88     11.67 o
   0   5  14      205.46      210.61      9.54 o
   1   5  14        8.15        5.64      2.20 o
   2   5  14       60.29       62.10      4.89 o
   3   5  14       64.71       69.91      5.38 o
   4   5  14        1.02        3.95      2.20 o
   5   5  14       20.57       24.50      4.11 o
  -2   6  14       42.62       47.99      4.99 o
  -1   6  14        7.17        9.69      2.83 o
   0   6  14       34.52       41.93      4.51 o
   1   6  14       25.39       27.85      3.85 o
   2   6  14       15.42       24.24      3.49 o
   4   6  14       94.31      110.77      7.30 o
   0   7  14        2.59        7.30      2.62 o
   1   7  14      118.46      127.03      7.79 o
   2   7  14       61.09       67.74      5.51 o
   0  -3  15        1.82        3.73      1.51 o
   1  -3  15        7.07       10.67      2.00 o
   2  -3  15        6.66        6.59      2.71 o
   3  -3  15       56.46       59.29      5.84 o
  -2  -2  15       68.77       67.60      5.53 o
  -1  -2  15       62.32       62.89      3.75 o
   0  -2  15        2.48        5.68      2.43 o
   1  -2  15       13.06       13.06      2.54 o
   2  -2  15      105.34       98.04      6.80 o
   3  -2  15       16.68       14.00      3.33 o
   4  -2  15        0.32        0.95      1.84 o
  -3  -1  15       62.47       60.54      5.32 o
  -2  -1  15       15.13       15.64      3.19 o
  -1  -1  15        0.12        1.58      1.17 o
   0  -1  15      134.56      155.46      6.88 o
   1  -1  15       76.71       66.94      3.58 o
   2  -1  15       92.95       85.46      6.00 o
   3  -1  15       20.63       19.11      3.40 o
   4  -1  15        0.13        1.37      1.80 o
   5  -1  15       28.35       38.86      4.84 o
  -3   0  15        6.12        8.10      2.57 o
  -2   0  15        0.77        0.24      1.70 o
  -1   0  15        0.53        0.61      1.32 o
   0   0  15       18.80       23.39      2.31 o
   1   0  15      144.17      146.26      5.16 o
   2   0  15      192.94      189.41      8.60 o
   3   0  15       25.27       21.54      3.49 o
   4   0  15       23.32       32.36      4.21 o
   5   0  15       11.48       12.10      3.24 o
  -3   1  15      150.82      164.51      8.79 o
  -2   1  15        1.97        4.72      2.15 o
  -1   1  15        8.66       14.08      2.84 o
   0   1  15        7.09       10.01      2.53 o
   1   1  15       10.71        8.91      1.71 o
   2   1  15       85.43       78.20      5.36 o
   3   1  15      100.31       94.64      6.17 o
   4   1  15      114.61      122.04      7.35 o
   5   1  15      103.27      100.26      6.90 o
  -3   2  15        5.31        4.27      2.36 o
  -2   2  15      148.61      151.59      8.20 o
  -1   2  15       48.27       47.95      4.46 o
   0   2  15      290.52      284.92     10.91 o
   1   2  15       66.10       60.47      3.24 o
   2   2  15        7.04        9.04      2.41 o
   3   2  15        0.73        0.87      1.65 o
   4   2  15      107.53       84.56      6.24 o
   5   2  15       12.40       11.20      3.00 o
  -3   3  15       15.42       18.23      3.52 o
  -2   3  15       75.94       77.82      5.90 o
  -1   3  15      471.07      464.62     15.33 o
   0   3  15       40.42       42.23      4.18 o
   1   3  15       89.38       96.84      5.97 o
   2   3  15        3.29        6.26      2.12 o
   3   3  15      240.88      230.45      9.90 o
   4   3  15      118.35      108.34      7.01 o
   5   3  15       29.56       27.57      4.27 o
  -3   4  15        4.50       11.34      3.03 o
  -2   4  15        3.26        5.64      2.51 o
  -1   4  15      139.02      151.03      8.19 o
   0   4  15      287.29      277.10     11.03 o
   1   4  15      156.32      174.95      8.24 o
   2   4  15       28.67       44.76      4.09 o
   3   4  15       63.49       67.96      5.53 o
   4   4  15        0.02        0.68      1.75 o
   5   4  15       17.55       10.93      3.21 o
  -2   5  15       59.49       68.83      5.83 o
  -1   5  15        7.99        8.67      2.65 o
   0   5  15        0.37        1.27      1.51 o
   1   5  15       91.08      102.27      6.49 o
   2   5  15        2.79        2.58      1.79 o
   3   5  15       64.60       72.65      5.74 o
   4   5  15       78.47       91.64      6.66 o
  -1   6  15       29.53       37.29      4.34 o
   0   6  15        1.97        1.16      1.49 o
   1   6  15       46.87       57.26      5.17 o
   2   6  15       63.90       67.96      5.43 o
   0  -2  16       29.65       34.86      2.98 o
   1  -2  16       29.35       29.99      4.32 o
   2  -2  16       19.08       17.13      3.64 o
   3  -2  16        4.03        2.97      2.27 o
  -1  -1  16       29.17       40.04      4.32 o
   0  -1  16        1.05        1.46      1.17 o
   1  -1  16      188.40      218.10      6.79 o
   2  -1  16       20.59       22.41      3.82 o
   3  -1  16        7.63        7.04      2.69 o
   4  -1  16        1.97        2.27      2.03 o
  -2   0  16        2.52        3.73      2.08 o
  -1   0  16        0.22        1.02      1.61 o
   0   0  16       82.56       87.02      4.08 o
   1   0  16        2.04        0.79      1.15 o
   2   0  16      172.50      153.90      8.01 o
   3   0  16        1.04        1.94      1.99 o
   4   0  16       17.08       20.90      3.73 o
  -2   1  16        9.45        9.52      2.71 o
  -1   1  16        0.39        0.76      1.68 o
   0   1  16       32.13       35.43      4.02 o
   1   1  16       86.90       78.36      3.82 o
   2   1  16        8.70       11.58      2.84 o
   3   1  16       45.24       47.71      4.65 o
   4   1  16       62.04       63.27      5.51 o
   5   1  16        4.57        6.49      2.48 o
  -2   2  16        9.78       11.67      3.03 o
  -1   2  16      140.64      152.09      8.27 o
   0   2  16       22.01       16.72      3.17 o
   1   2  16       12.61        8.93      2.50 o
   2   2  16        1.57        2.32      1.77 o
   3   2  16       33.55       33.07      4.14 o
   4   2  16      131.14      135.06      8.05 o
   5   2  16       42.90       40.55      4.87 o
  -2   3  16       60.03       65.21      5.67 o
  -1   3  16       52.65       65.24      5.48 o
   0   3  16      220.67      221.22      9.76 o
   1   3  16       85.26       91.33      6.00 o
   2   3  16        0.66       -0.33      1.47 o
   3   3  16      127.46      124.62      7.25 o
   4   3  16        0.57        0.76      1.89 o
  -2   4  16       30.04       26.90      4.27 o
  -1   4  16       74.10       67.88      5.69 o
   0   4  16       13.69       15.82      3.16 o
   1   4  16       39.65       51.61      4.63 o
   3   4  16       29.88       30.92      4.28 o
   4   4  16       23.14       22.09      3.90 o
  -1   5  16       32.55       32.15      4.25 o
   0   5  16       16.45       23.69      3.68 o
   1   5  16        1.31        3.66      1.84 o
   1  -1  17        0.85        0.80      1.93 o
   0   0  17       12.41       14.85      2.93 o
   1   0  17      161.67      162.90      8.25 o
   2   0  17        3.39        3.57      2.19 o
   3   0  17       40.39       38.69      4.65 o
  -1   1  17        9.94       17.60      3.40 o
   0   1  17       55.17       58.86      5.03 o
   1   1  17        0.15        0.71      1.72 o
   2   1  17       41.56       36.63      4.09 o
   3   1  17        2.01        3.23      2.24 o
  -1   2  17        7.95       16.94      3.47 o
   0   2  17       74.43       95.89      6.35 o
   1   2  17       19.78       15.66      2.98 o
   2   2  17       10.01       14.27      3.07 o
   3   2  17       77.18       79.51      5.98 o
  -1   3  17      267.04      290.09     12.12 o
   0   3  17       10.50       10.49      2.84 o
   1   3  17        0.48        2.45      1.72 o
   3   3  17        0.03        1.08      1.72 o
   0   4  17       78.52       72.23      5.76 o
   1   4  17        1.15        3.49      1.91 o
 
